# Supplementary material for: Shotgun Metagenomics Reveals Gut Microbiome Remodeling with Altered Taxonomic Composition and Functional Potential in Diabetic Dogs
Source: Animals (Basel). 2026 Mar 16;16(6):936. doi: 10.3390/ani16060936 (PMC13023283; doi:10.3390/ani16060936)
Supplement: Supplementary file 1 [file animals-16-00936-s001.zip › Supplementary Tables.xlsx]

## Sheet: Table S1
Table S1 Brands of commercial dog foods and major nutrient contents
Group	Dog ID	Brand	Crude protein	Crude fat	Crude fibre	Crude ash
Diabetes	DF01	Nutro(Meishi)	≥ 25.0%	≥ 16.0%	≤ 5.0%	≤ 10.0%
Diabetes	DF02	Royal Canin	≥ 22.0%	≥ 7.0%	≤ 2.2%	≤ 6.3%
Diabetes	DF03	Royal Canin	≥ 35.0%	≥ 10.0%	≤ 10.4%	≤ 7.4%
Diabetes	DF04	Royal Canin	≥ 22.0%	≥ 7.0%	≤ 2.2%	≤ 6.3%
Diabetes	DF05	Royal Canin	≥ 22.0%	≥ 7.0%	≤ 2.2%	≤ 6.3%
Diabetes	DF06	Pro Plan	≥ 29.0%	≥ 16.0%	≤ 4.0%	≤ 8.5%
Diabetes	DF07	NatureBridge	≥ 38.0%	≥ 14.0%	≤ 5.0%	≤ 10.0%
Diabetes	DF08	Royal Canin	≥ 23.0%	≥ 12.0%	≤ 3.6%	≤ 7.4%
Diabetes	DF09	Natural Balance	≥ 24.0%	≥ 10.0%	≤ 4.5%	≤ 10.0%
Diabetes	DF10	Royal Canin	≥ 35.0%	≥ 10.0%	≤ 10.4%	≤ 7.4%
Diabetes	DF11	Myfoodie	≥ 32.0%	≥ 13.0%	≤ 5.0%	≤ 10.0%
Diabetes	DF12	Royal Canin	≥ 35.0%	≥ 10.0%	≤ 10.4%	≤ 7.4%
Diabetes	DF14	Pro Plan	≥ 27.0%	≥ 9.0%	≤ 6.0%	≤ 8.5%
Diabetes	DF15	Blue Buffalo	≥ 34.0%	≥ 15.0%	≤ 6.0%	≤ 9.5%
Diabetes	DF16	Royal Canin	≥ 35.0%	≥ 10.0%	≤ 10.4%	≤ 7.4%
Diabetes	DF17	Royal Canin	≥ 22.0%	≥ 7.0%	≤ 2.2%	≤ 6.3%
Diabetes	DF18	Pro Plan	≥ 29.0%	≥ 16.0%	≤ 4.0%	≤ 8.5%
Diabetes	DF19	Royal Canin	≥ 35.0%	≥ 10.0%	≤ 10.4%	≤ 7.4%
Diabetes	DF20	PaTe	≥ 28.0%	≥ 14.0%	≤ 4.0%	≤ 10.0%
Diabetes	DF21	Royal Canin	≥ 35.0%	≥ 10.0%	≤ 10.4%	≤ 7.4%
Diabetes	DF23	Pro Plan	≥ 27.0%	≥ 9.0%	≤ 6.0%	≤ 8.5%
Diabetes	DF25	Myfoodie	≥ 32.0%	≥ 13.0%	≤ 5.0%	≤ 10.0%
Diabetes	DF27	Pure Natural	≥ 34.0%	≥ 18.0%	≤ 4.0%	≤ 8.0%
Diabetes	DF28	Royal Canin	≥ 35.0%	≥ 10.0%	≤ 10.4%	≤ 7.4%
Diabetes	DF30	LEGENDSANDY	≥ 35.0%	≥ 15.0%	≤ 8.0%	≤ 10.0%
Diabetes	DF31	Meatyway	≥ 35.0%	≥ 15.0%	≤ 7.0%	≤ 10.0%
Diabetes	DF32	Royal Canin	≥ 23.0%	≥ 12.0%	≤ 3.6%	≤ 7.4%
Diabetes	DF33	Pro Plan	≥ 29.0%	≥ 16.0%	≤ 4.0%	≤ 8.5%
Diabetes	DF34	Meatyway	≥ 35.0%	≥ 15.0%	≤ 7.0%	≤ 10.0%
Diabetes	DF35	Nutro(Meishi)	≥ 25.0%	≥ 16.0%	≤ 5.0%	≤ 10.0%
Diabetes	DF36	NatureBridge	≥ 38.0%	≥ 14.0%	≤ 5.0%	≤ 10.0%
Diabetes	DF37	Nature's Gift	≥ 26.0%	≥ 12.0%	≤ 5.0%	≤ 10.0%
Diabetes	DF38	Pure Natural	≥ 32.0%	≥ 16.0%	≤ 4.0%	≤ 8.0%
Diabetes	DF39	Royal Canin	≥ 35.0%	≥ 10.0%	≤ 10.4%	≤ 7.4%
Diabetes	DF40	Royal Canin	≥ 22.0%	≥ 7.0%	≤ 2.2%	≤ 6.3%
Diabetes	DF41	Pro Plan	≥ 27.0%	≥ 9.0%	≤ 6.0%	≤ 8.5%
Diabetes	DF42	Royal Canin	≥ 23.0%	≥ 12.0%	≤ 3.6%	≤ 7.4%
Diabetes	DF43	Royal Canin	≥ 35.0%	≥ 10.0%	≤ 10.4%	≤ 7.4%
Health	HF01	Pro Plan	≥ 29.0%	≥ 16.0%	≤ 4.0%	≤ 8.5%
Health	HF02	NatureBridge	≥ 38.0%	≥ 14.0%	≤ 5.0%	≤ 10.0%
Health	HF03	LEGENDSANDY	≥ 35.0%	≥ 15.0%	≤ 8.0%	≤ 10.0%
Health	HF04	Royal Canin	≥ 28.0%	≥ 7.5%	≤ 20.3%	≤ 7.7%
Health	HF05	Myfoodie	≥ 32.0%	≥ 13.0%	≤ 5.0%	≤ 10.0%
Health	HF06	Nutro(Meishi)	≥ 25.0%	≥ 16.0%	≤ 5.0%	≤ 10.0%
Health	HF07	Royal Canin	≥ 23.0%	≥ 12.0%	≤ 3.6%	≤ 7.4%
Health	HF08	Pro Plan	≥ 29.0%	≥ 16.0%	≤ 4.0%	≤ 8.5%
Health	HF09	Royal Canin	≥ 22.0%	≥ 7.0%	≤ 2.2%	≤ 6.3%
Health	HF10	Royal Canin	≥ 22.0%	≥ 7.0%	≤ 2.2%	≤ 6.3%
Health	HF12	Pure Natural	≥ 32.0%	≥ 16.0%	≤ 4.0%	≤ 8.0%
Health	HF13	Pro Plan	≥ 27.0%	≥ 9.0%	≤ 6.0%	≤ 8.5%
Health	HF14	NatureBridge	≥ 38.0%	≥ 14.0%	≤ 5.0%	≤ 10.0%
Health	HF15	Royal Canin	≥ 23.0%	≥ 12.0%	≤ 3.6%	≤ 7.4%
Health	HF16	Pro Plan	≥ 29.0%	≥ 16.0%	≤ 4.0%	≤ 8.5%
Health	HF17	Pro Plan	≥ 28.0%	≥ 14.0%	≤ 4.0%	≤ 10.0%
Health	HF18	Royal Canin	≥ 23.0%	≥ 12.0%	≤ 3.6%	≤ 7.4%
Health	HF20	Royal Canin	≥ 28.0%	≥ 7.5%	≤ 20.3%	≤ 7.7%
Health	HF21	Pro Plan	≥ 29.0%	≥ 16.0%	≤ 4.0%	≤ 8.5%
Health	HF22	Royal Canin	≥ 23.0%	≥ 12.0%	≤ 3.6%	≤ 7.4%
Health	HF23	Fish4Dogs	≥ 38.0%	≥ 5.0%	≤ 8.0%	≤ 10.0%
Health	HF25	Nutro(Meishi)	≥ 25.0%	≥ 16.0%	≤ 5.0%	≤ 10.0%
Health	HF26	Pure Natural	≥ 32.0%	≥ 16.0%	≤ 4.0%	≤ 8.0%
Health	HF27	Royal Canin	≥ 23.0%	≥ 12.0%	≤ 3.6%	≤ 7.4%
Health	HF28	Royal Canin	≥ 23.0%	≥ 12.0%	≤ 3.6%	≤ 7.4%
Health	HF29	Pro Plan	≥ 27.0%	≥ 9.0%	≤ 6.0%	≤ 8.5%
Health	HF30	NatureBridge	≥ 38.0%	≥ 14.0%	≤ 5.0%	≤ 10.0%
Health	HF31	Pro Plan	≥ 29.0%	≥ 16.0%	≤ 4.0%	≤ 8.5%
Health	HF32	Pro Plan	≥ 29.0%	≥ 16.0%	≤ 4.0%	≤ 8.5%
Health	HF33	Pure Natural	≥ 32.0%	≥ 16.0%	≤ 4.0%	≤ 8.0%
Health	HF34	Blue Buffalo	≥ 34.0%	≥ 15.0%	≤ 6.0%	≤ 9.5%
Health	HF35	Royal Canin	≥ 22.0%	≥ 7.0%	≤ 2.2%	≤ 6.3%
Health	HF36	Pro Plan	≥ 27.0%	≥ 9.0%	≤ 6.0%	≤ 8.5%
Health	HF37	Royal Canin	≥ 23.0%	≥ 12.0%	≤ 3.6%	≤ 7.4%
Health	HF38	Royal Canin	≥ 28.0%	≥ 7.5%	≤ 20.3%	≤ 7.7%
Health	HF39	Fish4Dogs	≥ 38.0%	≥ 5.0%	≤ 8.0%	≤ 10.0%
Health	HF40	Pro Plan	≥ 29.0%	≥ 16.0%	≤ 4.0%	≤ 8.5%

## Sheet: Table S2
Table S2 Differential analysis of KEGG level 3 pathways
ID	P.value	adj.P.value	log2FC
ko00010	0.000419169	0.0178845	0.248641
ko00020	0.470123	0.534104	0.0229808
ko00030	5.96093e-05	0.00385957	0.0914115
ko00040	0.184639	0.309613	0.0309981
ko00051	0.000886245	0.0283598	0.0832792
ko00052	0.00313433	0.0523297	0.0481063
ko00053	0.094908	0.28293	0.149306
ko00061	0.0112582	0.116842	0.0849188
ko00071	0.0623261	0.28293	0.352352
ko00100	0.320561	0.401903	0.0466624
ko00120	0.165779	0.28293	0.0475622
ko00121	0.953802	0.974096	0.0355645
ko00130	0.00512787	0.0679	0.164295
ko00140	2.3874e-05	0.00305587	0.361514
ko00190	0.00416536	0.0592407	0.0876386
ko00220	0.0131452	0.123116	0.0709382
ko00230	0.00217092	0.0490372	0.052283
ko00240	0.378376	0.447066	0.010089
ko00250	0.0931448	0.28293	0.0364536
ko00260	0.0157692	0.140822	0.0623603
ko00270	0.639117	0.687454	0.0157626
ko00280	0.167629	0.284821	0.0905343
ko00281	0.555565	0.618368	-0.07923
ko00290	0.716238	0.755592	0.0250563
ko00300	0.00694464	0.0833357	0.075594
ko00310	0.0108036	0.116118	0.189094
ko00311	0.00382051	0.0586831	0.402978
ko00330	0.0568282	0.28293	0.0520651
ko00332	0.337012	0.401903	0.0747649
ko00340	0.260741	0.401903	0.0262788
ko00350	0.0691509	0.28293	0.0888236
ko00360	0.0116154	0.117377	0.0822862
ko00361	0.0481056	0.28293	0.13755
ko00362	0.00506329	0.0679	0.164393
ko00363	0.323763	0.401903	-0.0472379
ko00365	0.0947165	0.28293	0.0656653
ko00380	0.00869414	0.101168	0.157814
ko00400	0.0313097	0.226847	0.0634541
ko00404	0.634566	0.684475	-0.0497338
ko00405	0.337012	0.401903	0.0374025
ko00410	0.00363404	0.0581446	0.400229
ko00430	0.668115	0.708719	0.0397568
ko00440	0.00271039	0.0523297	0.166405
ko00450	0.00313433	0.0523297	0.073527
ko00460	0.337012	0.401903	0.0857391
ko00470	0.254083	0.401903	0.195121
ko00480	1.72371e-05	0.00305587	0.15954
ko00500	0.0501695	0.28293	0.0314936
ko00510	0.219209	0.3644	0.00689008
ko00511	0.00671789	0.0832151	-0.0649446
ko00512	0.165779	0.28293	0.0245425
ko00513	0.29306	0.401903	-0.0951686
ko00515	0.337012	0.401903	0.0126905
ko00520	0.0952518	0.28293	0.0293047
ko00521	0.968909	0.976538	0.0214421
ko00523	0.957449	0.974384	0.0804462
ko00525	0.674525	0.713547	-0.0365751
ko00531	0.0860431	0.28293	0.248025
ko00540	0.180129	0.303375	0.209023
ko00541	0.96196	0.974384	0.0796865
ko00543	0.367025	0.434993	-0.042973
ko00550	0.000350849	0.0168408	0.0602401
ko00552	0.0321712	0.228773	0.0679405
ko00561	4.64043e-05	0.00385957	0.11517
ko00562	0.000495434	0.0190246	0.165257
ko00563	0.165779	0.28293	0.0139818
ko00564	0.00022489	0.0123368	0.113123
ko00565	0.307482	0.401903	0.124276
ko00571	0.722161	0.759753	0.027439
ko00572	0.303477	0.401903	0.148192
ko00590	0.0611846	0.28293	0.165633
ko00591	0.165779	0.28293	0.0808843
ko00600	0.927728	0.949994	0.142118
ko00601	0.337012	0.401903	0.0125681
ko00603	0.165779	0.28293	0.148457
ko00604	0.165779	0.28293	0.140471
ko00620	0.0673539	0.28293	0.0446379
ko00621	0.0919296	0.28293	0.120069
ko00622	0.337012	0.401903	0.00681147
ko00623	0.343971	0.408932	0.0406421
ko00626	1	1	0.00107499
ko00627	0.00412333	0.0592407	0.37217
ko00630	0.108696	0.28293	0.0402646
ko00633	0.00951927	0.107512	0.362625
ko00640	0.0030231	0.0523297	0.0762041
ko00643	0.154486	0.28293	-0.123142
ko00650	0.298444	0.401903	0.0384485
ko00660	0.198229	0.330957	0.228288
ko00670	0.457231	0.52255	0.00947763
ko00680	1.46573e-05	0.00305587	0.125797
ko00710	0.0018496	0.0473497	0.388956
ko00720	0.249486	0.401903	0.0549964
ko00730	0.476643	0.539914	0.027874
ko00740	0.00291543	0.0523297	0.0874386
ko00750	0.0127471	0.122372	0.0993299
ko00760	0.0931448	0.28293	0.0753107
ko00770	0.580036	0.638099	0.0233337
ko00780	0.00549021	0.0702747	0.093356
ko00785	0.0177613	0.152391	0.176474
ko00790	0.251848	0.401903	0.0302795
ko00791	0.440969	0.506982	0.18743
ko00830	0.261646	0.401903	0.188379
ko00860	0.308405	0.401903	0.0359963
ko00900	0.0265408	0.199837	0.0668396
ko00903	0.413352	0.479538	-0.102596
ko00906	0.514517	0.576019	-0.0236355
ko00909	0.382628	0.450703	-0.032268
ko00910	0.123579	0.28293	0.0534708
ko00920	0.853744	0.88366	-0.00389084
ko00930	0.0770732	0.28293	0.19232
ko00940	0.647951	0.695009	0.0710804
ko00960	0.0518951	0.28293	0.354176
ko00965	0.224621	0.371786	0.11891
ko00970	0.750459	0.787231	0.107037
ko00980	0.507588	0.569924	0.139337
ko00982	0.165779	0.28293	0.1221
ko00983	0.107281	0.28293	0.309928
ko00984	0.437388	0.504375	0.04791
ko00997	0.116936	0.28293	0.181033
ko01040	0.337012	0.401903	0.0573411
ko01051	0.584924	0.638099	0.0861931
ko01053	0.025475	0.195648	0.272073
ko01501	0.0191683	0.156609	0.387435
ko01502	0.107246	0.28293	0.218259
ko01503	0.00134866	0.0398375	0.626762
ko01521	0.337012	0.401903	0.0440238
ko01522	0.00160277	0.0439616	-0.00580558
ko01523	0.165779	0.28293	0.173952
ko01524	0.0514897	0.28293	-0.30032
ko02010	0.0188711	0.156609	0.269971
ko02020	0.631597	0.683192	0.0050907
ko02024	0.145808	0.28293	-0.0060003
ko02026	0.0460775	0.28293	0.433175
ko02030	0.33655	0.401903	0.216763
ko02040	0.010886	0.116118	0.461205
ko02060	6.03058e-05	0.00385957	0.225163
ko03008	0.49504	0.559104	-0.0295883
ko03010	0.0887723	0.28293	-0.331342
ko03015	0.553165	0.617486	-0.0127535
ko03018	0.26128	0.401903	-0.208235
ko03020	0.337012	0.401903	0.076038
ko03022	0.0235439	0.184507	-0.115899
ko03030	0.0491171	0.28293	-0.463251
ko03050	0.752789	0.787231	0.0337011
ko03060	0.845297	0.879658	-0.0511276
ko03070	0.00085205	0.0283598	0.807916
ko03320	0.0860431	0.28293	0.19652
ko03410	0.411786	0.479169	-0.148942
ko03420	0.244389	0.401903	-0.238259
ko03430	0.657405	0.703065	0.00310732
ko03440	0.389619	0.457534	-0.195347
ko03450	0.615392	0.667544	-0.0519871
ko03460	0.165779	0.28293	0.0415642
ko04010	0.165779	0.28293	0.078002
ko04011	0.171168	0.289553	-0.0348854
ko04012	0.337012	0.401903	0.0137125
ko04013	0.994356	0.999562	0.0188758
ko04014	0.165779	0.28293	0.0198607
ko04015	0.165779	0.28293	0.0285698
ko04020	1	1	0.0384846
ko04022	0.165779	0.28293	0.0535517
ko04024	0.337012	0.401903	0.0292277
ko04062	0.165779	0.28293	0.0197095
ko04064	0.165779	0.28293	0.0390328
ko04066	0.165779	0.28293	0.152339
ko04068	0.337012	0.401903	0.051173
ko04070	0.165779	0.28293	0.12385
ko04071	0.165779	0.28293	0.0553735
ko04072	0.337012	0.401903	0.0420089
ko04080	0.584924	0.638099	0.02763
ko04110	0.165779	0.28293	0.0445059
ko04111	0.323763	0.401903	-0.00390335
ko04112	0.608931	0.662406	0.144811
ko04113	0.901405	0.925506	-0.0152389
ko04114	0.165779	0.28293	0.0610778
ko04115	0.165779	0.28293	0.0639151
ko04122	0.00209235	0.0490372	0.295456
ko04136	0.337012	0.401903	0.0225067
ko04137	0.165779	0.28293	0.181814
ko04138	0.0848597	0.28293	-0.0952955
ko04140	0.0860431	0.28293	0.139943
ko04141	0.856446	0.884073	0.0254779
ko04142	0.848568	0.880676	-0.0413953
ko04144	0.584924	0.638099	0.0608956
ko04145	0.165779	0.28293	0.09962
ko04146	0.0178584	0.152391	0.105036
ko04150	0.320561	0.401903	0.0890331
ko04151	0.165779	0.28293	0.0765811
ko04152	0.403588	0.471057	-0.0750041
ko04210	0.165779	0.28293	0.109379
ko04211	0.165779	0.28293	0.106352
ko04212	0.337012	0.401903	0.0778208
ko04213	0.165779	0.28293	0.129192
ko04214	0.307482	0.401903	0.113199
ko04215	0.337012	0.401903	0.0524396
ko04216	0.165779	0.28293	0.149598
ko04217	0.165779	0.28293	0.130991
ko04218	0.337012	0.401903	0.0297821
ko04260	0.337012	0.401903	0.0505875
ko04261	0.165779	0.28293	0.0561824
ko04270	0.165779	0.28293	0.0536105
ko04310	0.0860431	0.28293	0.0881234
ko04330	0.0454766	0.28293	0.0945022
ko04340	0.165779	0.28293	0.018674
ko04350	0.337012	0.401903	0.00516191
ko04360	0.102456	0.28293	0.033689
ko04361	0.337012	0.401903	0.0367562
ko04370	0.165779	0.28293	0.0278484
ko04371	0.337012	0.401903	0.0273236
ko04380	0.165779	0.28293	0.026738
ko04390	0.165779	0.28293	0.0688444
ko04391	0.165779	0.28293	0.0229934
ko04392	0.323763	0.401903	-0.0072477
ko04510	0.165779	0.28293	0.05591
ko04512	0.165779	0.28293	0.055661
ko04514	0.165779	0.28293	0.0396651
ko04520	0.337012	0.401903	0.0229914
ko04530	0.165779	0.28293	0.0395466
ko04540	0.165779	0.28293	0.0301814
ko04610	0.165779	0.28293	0.0543606
ko04611	0.165779	0.28293	0.0555016
ko04612	0.165779	0.28293	0.137619
ko04613	0.165779	0.28293	0.0518836
ko04614	0.165779	0.28293	0.113565
ko04620	0.337012	0.401903	0.0255615
ko04621	0.870045	0.895703	0.0290253
ko04622	0.165779	0.28293	0.0523119
ko04623	0.337012	0.401903	0.0240056
ko04624	0.45992	0.524063	0.139689
ko04625	0.337012	0.401903	0.0156838
ko04626	0.337012	0.401903	0.0676204
ko04630	0.337012	0.401903	0.0261337
ko04640	0.165779	0.28293	0.0608428
ko04650	0.165779	0.28293	0.0454189
ko04657	0.337012	0.401903	0.0397032
ko04658	0.337012	0.401903	0.0365315
ko04660	0.337012	0.401903	0.0294554
ko04662	0.165779	0.28293	0.0525459
ko04664	0.337012	0.401903	0.0450071
ko04666	0.165779	0.28293	0.0540285
ko04668	0.337012	0.401903	0.0253089
ko04670	0.165779	0.28293	0.0619324
ko04672	0.337012	0.401903	0.0502357
ko04712	0.165779	0.28293	0.00239636
ko04713	0.165779	0.28293	0.0260649
ko04714	0.337012	0.401903	0.056542
ko04720	0.165779	0.28293	0.0343134
ko04721	0.165779	0.28293	0.0361483
ko04722	0.165779	0.28293	0.0514898
ko04723	0.165779	0.28293	0.0518389
ko04724	0.165779	0.28293	0.103682
ko04725	0.165779	0.28293	0.0349376
ko04726	0.165779	0.28293	0.0356338
ko04727	0.165779	0.28293	0.112309
ko04728	0.165779	0.28293	0.0256576
ko04730	0.337012	0.401903	0.0228004
ko04740	0.165779	0.28293	0.112825
ko04742	0.165779	0.28293	0.0340545
ko04744	0.165779	0.28293	0.0483567
ko04745	0.165779	0.28293	0.0125713
ko04750	0.165779	0.28293	0.0267502
ko04810	0.165779	0.28293	0.0522173
ko04910	0.320561	0.401903	0.119386
ko04911	0.165779	0.28293	0.0364073
ko04912	0.165779	0.28293	0.0350697
ko04913	0.165779	0.28293	0.0475488
ko04914	0.165779	0.28293	0.101344
ko04915	0.165779	0.28293	0.0928533
ko04916	0.165779	0.28293	0.0828717
ko04917	0.337012	0.401903	0.0464752
ko04918	0.165779	0.28293	0.109812
ko04919	0.165779	0.28293	0.0948416
ko04920	0.165779	0.28293	0.136607
ko04921	0.165779	0.28293	0.0273432
ko04922	0.165779	0.28293	0.155113
ko04923	0.165779	0.28293	0.031659
ko04924	0.165779	0.28293	0.0119781
ko04925	0.165779	0.28293	0.0432341
ko04926	0.337012	0.401903	0.0357789
ko04927	0.165779	0.28293	0.0425735
ko04928	0.574244	0.633648	0.0533907
ko04929	0.165779	0.28293	0.016681
ko04930	0.165779	0.28293	0.130715
ko04931	0.165779	0.28293	0.134708
ko04932	0.337012	0.401903	0.0493008
ko04933	0.337012	0.401903	0.0447838
ko04934	0.165779	0.28293	0.0986489
ko04935	0.165779	0.28293	0.0334329
ko04936	0.165779	0.28293	0.071318
ko04940	0.165779	0.28293	0.141204
ko04950	0.337012	0.401903	0.0227798
ko04960	0.337012	0.401903	0.0303022
ko04961	0.165779	0.28293	0.0419011
ko04964	0.165779	0.28293	0.138621
ko04966	0.165779	0.28293	0.02939
ko04970	0.165779	0.28293	0.0934607
ko04971	0.165779	0.28293	0.0353281
ko04972	0.165779	0.28293	0.0831409
ko04973	0.165779	0.28293	0.134661
ko04974	0.964234	0.974384	-0.0129889
ko04975	0.165779	0.28293	0.10513
ko04976	0.165779	0.28293	0.056857
ko04977	0.165779	0.28293	0.0411723
ko04978	0.0125023	0.122372	0.464664
ko04979	0.165779	0.28293	0.0484205
ko05010	0.165779	0.28293	0.123763
ko05012	0.165779	0.28293	0.155948
ko05014	0.668017	0.708719	0.0314786
ko05016	0.563657	0.623758	0.112693
ko05017	0.305521	0.401903	-0.0698019
ko05020	0.165779	0.28293	0.0729848
ko05022	0.165779	0.28293	0.145602
ko05030	0.165779	0.28293	0.0342614
ko05031	0.033499	0.233884	0.0318045
ko05032	0.165779	0.28293	0.0339398
ko05033	0.165779	0.28293	0.0429953
ko05034	0.337012	0.401903	0.0262169
ko05100	0.0211717	0.169374	0.266353
ko05111	0.754429	0.787231	0.089067
ko05130	0.00258197	0.0523297	0.417009
ko05131	0.0910659	0.28293	0.235235
ko05132	0.165779	0.28293	0.110653
ko05133	0.964234	0.974384	0.00271131
ko05134	0.0153026	0.139909	0.0842995
ko05135	0.165779	0.28293	0.0395151
ko05140	0.165779	0.28293	0.0565061
ko05142	0.337012	0.401903	0.0392428
ko05143	0.0291196	0.215037	0.220965
ko05145	0.165779	0.28293	0.0383966
ko05146	0.165779	0.28293	0.103619
ko05150	0.103266	0.28293	0.147796
ko05152	0.437336	0.504375	0.14161
ko05160	0.446405	0.511699	0.0579166
ko05161	0.337012	0.401903	0.0425656
ko05162	0.337012	0.401903	0.0420471
ko05163	0.337012	0.401903	0.0361558
ko05164	0.165779	0.28293	0.0787834
ko05165	0.165779	0.28293	0.0893577
ko05166	0.398286	0.466286	0.0586876
ko05168	0.165779	0.28293	0.180031
ko05169	0.337012	0.401903	0.0498239
ko05170	0.337012	0.401903	0.0381798
ko05171	0.165779	0.28293	0.140735
ko05200	0.165779	0.28293	0.0888326
ko05202	0.165779	0.28293	0.056192
ko05203	0.563657	0.623758	0.0437831
ko05204	0.165779	0.28293	0.10246
ko05205	0.337012	0.401903	0.056442
ko05207	0.165779	0.28293	0.0876233
ko05208	0.165779	0.28293	0.096747
ko05210	0.337012	0.401903	0.0450893
ko05212	0.337012	0.401903	0.048925
ko05213	0.337012	0.401903	0.0509801
ko05214	0.165779	0.28293	0.0594929
ko05215	0.337012	0.401903	0.0398963
ko05216	0.337012	0.401903	0.0552883
ko05217	0.337012	0.401903	0.0721538
ko05218	0.337012	0.401903	0.0487658
ko05219	0.337012	0.401903	0.0406261
ko05220	0.337012	0.401903	0.0462724
ko05221	0.337012	0.401903	0.0227984
ko05222	0.165779	0.28293	0.0609428
ko05223	0.337012	0.401903	0.0464713
ko05224	0.337012	0.401903	0.0702526
ko05225	0.337012	0.401903	0.0703981
ko05226	0.337012	0.401903	0.0697396
ko05230	0.165779	0.28293	0.159134
ko05231	0.165779	0.28293	0.0655162
ko05235	0.337012	0.401903	0.0256277
ko05310	0.165779	0.28293	0.074586
ko05320	0.337012	0.401903	0.059643
ko05321	0.337012	0.401903	0.0334126
ko05322	0.506038	0.569849	0.0734192
ko05323	0.337012	0.401903	0.044314
ko05330	0.337012	0.401903	0.0602092
ko05332	0.337012	0.401903	0.0441818
ko05340	0.165779	0.28293	0.126514
ko05410	0.165779	0.28293	0.0418337
ko05412	0.659123	0.703065	0.0886903
ko05414	0.165779	0.28293	0.0536123
ko05415	0.165779	0.28293	0.119929
ko05416	0.165779	0.28293	0.0833252
ko05417	0.165779	0.28293	0.109662
ko05418	0.165779	0.28293	0.121317

## Sheet: Table S3
Table S3 Differential analysis of KEGG KOs
ID	P.value	adj.P.value	log2FC
K00001	0.211913	0.36784	0.162487
K00003	0.0123596	0.0992878	0.120711
K00004	0.89019	0.939419	-0.00390999
K00005	0.0079385	0.0848109	0.1941
K00007	0.00954787	0.0907098	0.254717
K00008	0.272721	0.444037	0.101054
K00009	0.714653	0.79875	0.0351736
K00010	0.316547	0.462562	0.12653
K00011	0.0860431	0.260248	0.134242
K00012	0.812639	0.877021	-0.0330934
K00013	0.845488	0.903576	-0.0197081
K00014	0.17769	0.323628	0.0714569
K00015	0.991014	0.999426	0.0163698
K00016	0.260741	0.428771	0.101518
K00018	0.000211688	0.0221909	0.375861
K00019	0.118336	0.309399	0.238759
K00020	0.877875	0.930111	0.0193858
K00021	0.355709	0.480818	0.0727524
K00023	0.408452	0.532767	0.0366644
K00024	0.139322	0.309399	0.129558
K00026	0.0860431	0.260248	0.0804379
K00027	0.00530628	0.0716101	0.117574
K00029	0.940866	0.976857	-0.0139774
K00030	0.00749831	0.0827096	0.333244
K00031	0.0673539	0.230996	0.11343
K00033	0.151811	0.309399	0.0764652
K00034	0.0280062	0.147337	0.328117
K00035	0.821741	0.883816	-0.0228174
K00036	0.0899684	0.26634	0.10304
K00038	0.0968358	0.276911	0.163716
K00039	0.165779	0.309399	0.115024
K00040	0.12547	0.309399	0.181053
K00041	0.0238301	0.136145	0.247273
K00042	0.369977	0.494691	0.0765584
K00045	0.632284	0.732443	0.0551864
K00046	0.0286235	0.148912	0.200783
K00048	0.157998	0.309399	0.143286
K00050	0.987176	0.99772	-0.00642771
K00052	0.0794117	0.257407	0.101544
K00053	0.339577	0.465301	0.0711464
K00054	0.0337863	0.162367	0.29913
K00055	0.962765	0.988966	-0.0529552
K00057	9.71585e-05	0.0180541	0.147461
K00058	2.97903e-06	0.00359817	0.194267
K00059	0.0144052	0.105025	0.0682121
K00060	0.919489	0.961113	-0.0291537
K00064	0.1995	0.35193	0.165637
K00065	0.0751342	0.249312	0.206347
K00066	0.945758	0.977594	-0.155776
K00067	0.654269	0.75102	0.0270365
K00068	0.243135	0.407168	0.150921
K00070	0.165779	0.309399	0.0636688
K00073	0.183682	0.331707	0.185943
K00074	0.0889687	0.264888	0.13649
K00075	0.000205376	0.0221909	0.157132
K00076	0.455118	0.580778	0.11775
K00077	0.0776167	0.253504	0.188875
K00078	0.337012	0.462562	0.0104849
K00082	0.154486	0.309399	-0.0663202
K00086	0.823612	0.885304	-0.00517639
K00087	0.80317	0.870301	0.0492219
K00088	0.0995787	0.281469	0.0293185
K00090	0.102144	0.285578	0.203064
K00091	0.503775	0.628375	0.0912976
K00094	0.175677	0.321092	0.230639
K00096	0.0145292	0.105449	0.322672
K00097	0.254553	0.420982	0.0856649
K00098	0.381307	0.506105	0.135727
K00099	0.509962	0.634453	0.0439149
K00100	0.641644	0.739268	0.0665525
K00101	0.604777	0.710361	0.0203161
K00102	0.70285	0.789209	-0.0704953
K00103	0.28178	0.455309	-0.0798495
K00104	0.0480229	0.192171	0.200392
K00105	0.0267686	0.144878	0.281497
K00106	0.165779	0.309399	0.0404655
K00108	0.234119	0.395953	0.0817377
K00111	0.313467	0.462562	0.054289
K00112	0.584645	0.694758	0.0581388
K00113	0.107324	0.293702	0.17833
K00114	0.596723	0.705457	-0.0196475
K00116	0.0942492	0.272705	0.194685
K00117	0.0120831	0.0992878	0.197119
K00118	1	1	0.0566625
K00121	0.0770221	0.252341	0.258116
K00122	0.337012	0.462562	0.0848298
K00123	0.188187	0.338242	0.10348
K00124	0.173582	0.318523	0.105133
K00127	0.036089	0.167975	0.371557
K00128	0.256268	0.42324	0.0669843
K00129	0.165779	0.309399	0.0791063
K00130	0.595015	0.704127	0.069065
K00131	0.893757	0.941969	0.0364518
K00132	0.483442	0.607931	0.102081
K00133	0.128875	0.309399	0.038941
K00134	0.0272897	0.146195	0.0601492
K00135	0.308405	0.462562	0.0499101
K00137	0.028475	0.148432	0.154551
K00138	0.718302	0.801962	-0.0445842
K00139	0.165779	0.309399	0.0385102
K00140	0.945082	0.977594	0.0170943
K00141	0.708709	0.794189	-0.0936881
K00143	0.337012	0.462562	0.0566166
K00145	0.00901667	0.0881821	0.127109
K00146	0.073362	0.245228	0.0601141
K00147	0.111074	0.300693	0.0782046
K00148	0.210175	0.366091	0.0324409
K00150	0.593439	0.702721	-0.126538
K00151	0.350069	0.475173	-0.0989711
K00153	0.70452	0.790716	-0.0323702
K00154	0.815425	0.879226	-0.0419757
K00156	0.848487	0.906261	-0.0231499
K00157	0.337012	0.462562	0.0454703
K00158	0.113994	0.305176	0.219621
K00161	0.256718	0.423813	0.093292
K00162	0.487547	0.61207	0.0637781
K00163	0.549334	0.668865	-0.01228
K00164	0.457231	0.58296	-0.0447527
K00166	0.0264434	0.143579	0.199537
K00167	0.035619	0.166751	0.165602
K00169	0.957606	0.986518	-0.010106
K00170	0.100346	0.282717	0.167273
K00171	0.425791	0.550823	0.151519
K00172	0.926865	0.966891	-0.0114558
K00174	0.00818413	0.0855371	0.249221
K00175	0.00192923	0.0468494	0.351336
K00176	0.00353861	0.0599166	0.496034
K00177	0.0031568	0.0585098	0.419658
K00179	0.0543708	0.203841	0.162335
K00180	0.0608151	0.216676	0.260298
K00183	0.226012	0.386481	0.0569717
K00184	0.0301562	0.15304	0.318129
K00185	0.261614	0.429621	0.155228
K00194	0.0766719	0.252259	0.274402
K00196	0.0138214	0.103689	0.428394
K00197	0.0236437	0.136145	0.32634
K00198	0.0109942	0.0958785	0.386193
K00205	0.154486	0.309399	-0.070292
K00208	0.0504695	0.19702	0.197586
K00209	0.0712214	0.239843	0.195544
K00210	0.165779	0.309399	0.0747273
K00213	0.337012	0.462562	0.0456927
K00215	0.0144052	0.105025	0.114472
K00216	0.798686	0.866609	0.0270267
K00219	0.188664	0.338847	0.144477
K00220	0.422025	0.547515	-0.0920269
K00221	1	1	0.0206029
K00226	0.00881882	0.087884	0.328703
K00228	0.0454876	0.18687	0.193307
K00230	0.16704	0.310571	0.171101
K00231	1	1	0.01379
K00232	0.750057	0.827995	-0.0513008
K00234	0.0860431	0.260248	0.0929527
K00236	0.165779	0.309399	0.0488663
K00239	0.328972	0.462562	0.103699
K00240	0.384745	0.509793	0.11018
K00241	0.226738	0.38745	0.15989
K00242	0.402884	0.527212	0.0657939
K00243	0.0322912	0.158223	0.185964
K00244	0.961965	0.988521	0.0226853
K00245	0.00283895	0.0560243	0.414656
K00246	0.0712626	0.23987	0.352807
K00247	0.0196554	0.122092	0.304799
K00248	0.247894	0.412796	0.208358
K00249	0.0763056	0.251559	0.0861223
K00252	0.902212	0.947172	-0.00344709
K00253	0.79266	0.862072	-0.000108
K00254	0.229047	0.390032	0.121124
K00257	0.323763	0.462562	-0.0519155
K00259	0.211014	0.366896	0.120423
K00260	0.00390002	0.0623156	0.40955
K00261	0.0828929	0.260248	0.35224
K00262	0.516767	0.640664	0.0432532
K00263	0.407254	0.531874	0.0450487
K00264	0.821741	0.883816	-0.0373565
K00265	0.829026	0.889409	-0.0171327
K00266	0.0952518	0.273599	0.057919
K00271	0.606556	0.710361	-0.00620815
K00272	0.165779	0.309399	0.16
K00274	0.629122	0.729611	-0.00395851
K00275	0.322446	0.462562	0.120309
K00276	0.779249	0.850613	-0.126808
K00278	0.00899394	0.0881821	0.240126
K00280	0.165779	0.309399	0.0390103
K00281	0.747961	0.826439	0.027272
K00282	0.728055	0.811226	0.0462226
K00283	0.148204	0.309399	0.189792
K00284	0.473108	0.598261	-0.126169
K00285	0.233633	0.395317	0.229743
K00286	0.00361701	0.0602232	0.109351
K00287	0.128875	0.309399	0.10407
K00288	0.211535	0.367536	-0.237957
K00289	0.165779	0.309399	0.0585938
K00290	0.786902	0.857371	0.0218842
K00294	0.578827	0.69289	-0.0349679
K00297	0.0019394	0.0468494	0.173904
K00298	0.298415	0.462562	-0.0660389
K00299	0.422456	0.547975	-0.0799144
K00301	0.307482	0.462562	-0.0676955
K00302	0.9297	0.967898	-0.0858729
K00303	0.503684	0.628369	0.0313624
K00304	0.615392	0.717347	-0.0604392
K00305	0.976334	0.996542	0.0197215
K00311	0.572079	0.687311	0.0559628
K00313	0.394292	0.518967	0.102767
K00314	0.165779	0.309399	0.0659522
K00315	0.255231	0.421854	-0.229419
K00316	0.296154	0.462562	0.0740854
K00317	0.984853	0.996542	-0.0336989
K00318	0.819211	0.882447	0.012206
K00322	0.157439	0.309399	0.113749
K00323	0.337012	0.462562	0.0198205
K00324	0.886173	0.935691	0.024276
K00325	0.881988	0.933152	0.0381953
K00327	0.165779	0.309399	0.051631
K00329	0.725748	0.808905	-0.0270852
K00330	0.0484729	0.193651	0.25573
K00331	0.517148	0.640973	0.0654748
K00332	0.3574	0.482323	0.111242
K00333	0.521408	0.645481	-0.0594241
K00334	0.0741183	0.246845	0.113279
K00335	0.128875	0.309399	0.122375
K00336	0.895246	0.941969	0.000606285
K00337	0.21499	0.371579	0.0955459
K00338	0.109815	0.298623	0.193166
K00339	0.0458971	0.187813	0.250373
K00340	0.132813	0.309399	0.204538
K00341	0.050545	0.19702	0.216342
K00342	0.542288	0.663061	0.0828754
K00343	0.0606775	0.216568	0.175283
K00344	0.0820382	0.260248	0.188239
K00346	0.047626	0.191169	0.309468
K00347	0.367399	0.491697	0.203936
K00348	0.0228963	0.13416	0.347723
K00349	0.00550878	0.0729838	0.487885
K00350	0.029104	0.149692	0.429163
K00351	0.0069338	0.0794713	0.465155
K00354	0.117983	0.309399	0.201921
K00355	0.123457	0.309399	0.230944
K00356	0.725748	0.808905	-0.0270852
K00360	0.697679	0.784862	0.102947
K00362	0.2728	0.444067	0.111171
K00363	0.113846	0.304894	0.195283
K00364	0.00771177	0.0835132	0.418209
K00365	0.165779	0.309399	0.064855
K00366	0.577875	0.69219	0.0852924
K00367	0.532472	0.653965	-0.0803886
K00368	0.577915	0.69219	0.0622573
K00370	0.815641	0.879226	0.011624
K00371	0.754477	0.831588	0.0494632
K00372	0.56344	0.679557	0.0499712
K00373	0.0468173	0.190076	0.257793
K00374	0.0724814	0.242844	0.248033
K00375	0.222377	0.381706	0.142835
K00376	0.165779	0.309399	0.132462
K00380	0.109764	0.298595	0.164675
K00381	0.0434021	0.18687	0.225203
K00382	0.0211564	0.127767	0.127544
K00383	0.00722017	0.0805248	0.409032
K00384	0.0056798	0.073494	0.0934437
K00385	0.0185559	0.119959	0.379841
K00387	0.553165	0.671826	-0.0507233
K00389	0.0324489	0.158783	0.355923
K00390	0.856998	0.912554	-0.000541867
K00392	0.961242	0.988521	-0.051162
K00394	0.417198	0.542417	0.0867953
K00395	0.615392	0.717347	-0.0780527
K00404	0.0142772	0.105025	0.358747
K00405	0.01281	0.0992878	0.342913
K00406	0.615502	0.71736	0.0778756
K00407	0.00675495	0.0790842	0.306707
K00411	0.0350395	0.165427	0.261857
K00412	0.111859	0.301804	0.361471
K00413	0.132795	0.309399	0.302802
K00418	0.337012	0.462562	0.0274923
K00425	0.0243242	0.136327	0.183507
K00426	0.00327425	0.0588061	0.210915
K00427	0.0827332	0.260248	0.177494
K00428	0.128652	0.309399	0.21114
K00432	0.0505548	0.19702	0.15871
K00433	0.862304	0.916561	0.0487327
K00436	0.920356	0.961346	-0.0653222
K00437	0.337012	0.462562	0.0627847
K00441	0.849962	0.907703	0.0832981
K00448	0.84301	0.901741	0.0609024
K00449	0.713169	0.797581	-0.0381081
K00450	0.0376801	0.172268	0.100727
K00451	0.897232	0.9429	-0.0577557
K00452	0.337012	0.462562	0.0429588
K00453	0.976334	0.996542	-0.0147725
K00454	0.337012	0.462562	0.00990839
K00455	0.110506	0.300051	0.0538675
K00457	0.302894	0.462562	0.0963712
K00458	0.337012	0.462562	0.0405519
K00459	0.192313	0.34319	0.17254
K00460	0.165779	0.309399	0.0542033
K00461	0.337012	0.462562	0.015621
K00463	0.165779	0.309399	0.0489192
K00464	0.337012	0.462562	0.0457257
K00466	0.337012	0.462562	0.0113445
K00472	0.92454	0.964604	-0.101932
K00473	0.165779	0.309399	0.0549329
K00479	0.258436	0.425657	0.0172532
K00480	0.0287353	0.149172	0.181303
K00481	0.440685	0.566367	-0.00855197
K00483	0.124833	0.309399	0.159181
K00484	0.059977	0.215143	0.233868
K00485	0.165779	0.309399	0.093952
K00486	0.0175986	0.116472	0.163276
K00489	0.165779	0.309399	0.0479904
K00491	0.0179781	0.117907	0.162726
K00496	0.00353257	0.0599166	0.202648
K00500	0.944814	0.977594	-0.0263196
K00502	0.165779	0.309399	0.0606451
K00504	0.323763	0.462562	-0.0490177
K00507	0.320561	0.462562	0.0648511
K00508	0.527781	0.651809	-0.101954
K00510	0.228565	0.389649	-0.174217
K00512	0.165779	0.309399	0.0303923
K00513	0.165779	0.309399	0.0596994
K00518	0.929473	0.967898	-0.0838987
K00520	0.0896058	0.265592	0.259074
K00522	0.165779	0.309399	0.0591009
K00523	0.606556	0.710361	0.0369016
K00525	0.00242715	0.0521627	0.091143
K00526	0.565671	0.681646	0.0189797
K00527	0.796332	0.864572	-0.00744986
K00528	0.0157692	0.10972	0.145077
K00529	0.0121419	0.0992878	0.243288
K00532	0.506554	0.631407	0.195165
K00533	0.221006	0.379804	0.2525
K00534	0.792959	0.862072	-0.0076894
K00537	0.00818868	0.0855371	0.236304
K00543	0.666868	0.761189	0.171647
K00544	0.337012	0.462562	0.0517472
K00547	0.0141502	0.104854	0.225833
K00548	0.692756	0.781751	0.0505963
K00549	0.301484	0.462562	0.117446
K00552	0.584924	0.694758	0.0105221
K00554	0.00402171	0.0633231	0.151614
K00556	0.00207475	0.0488173	0.374211
K00557	0.0125507	0.0992878	0.406656
K00558	0.0188365	0.120339	-0.0639053
K00560	0.118453	0.309399	0.0917296
K00561	0.510911	0.635056	0.00978545
K00563	0.115952	0.308596	0.0907389
K00564	0.0465809	0.189304	0.246902
K00566	0.0144052	0.105025	0.0847457
K00567	0.0794117	0.257407	0.106016
K00568	0.00491703	0.0695931	0.342879
K00569	0.165779	0.309399	0.046567
K00570	0.0454766	0.18687	0.167733
K00571	1	1	0.0264225
K00573	0.0414454	0.182033	0.392606
K00574	0.0530806	0.201946	0.192437
K00575	0.0119794	0.0992878	0.326315
K00588	0.973047	0.995858	-0.00463853
K00590	0.121347	0.309399	0.231046
K00594	0.307482	0.462562	-0.0749378
K00595	0.0995787	0.281469	0.147974
K00598	0.155722	0.309399	0.218044
K00600	0.126205	0.309399	0.018331
K00602	0.0087309	0.0873934	0.0727031
K00603	0.0223548	0.132227	0.322715
K00604	0.00349046	0.0599166	0.10947
K00605	0.199639	0.35193	0.147181
K00606	0.113127	0.303642	0.142457
K00608	0.337012	0.462562	0.0559391
K00609	0.004787	0.0692444	0.107805
K00610	0.101022	0.284124	0.184092
K00611	0.167629	0.311011	0.102027
K00612	0.791738	0.86178	-0.0451354
K00613	0.0158365	0.10972	0.267955
K00615	0.00251845	0.0532105	0.111315
K00616	0.018292	0.118997	0.118223
K00619	0.194243	0.345274	0.165323
K00620	0.0321712	0.158064	0.125344
K00624	0.216088	0.373388	0.184579
K00625	0.157998	0.309399	0.108068
K00626	0.135119	0.309399	0.098395
K00627	0.370536	0.494708	0.0844224
K00628	0.165779	0.309399	0.0547628
K00631	0.0907514	0.266782	0.163016
K00632	0.0343231	0.16408	0.179571
K00633	0.286112	0.45995	0.152391
K00634	0.152997	0.309399	0.225321
K00638	0.700131	0.786644	-0.1482
K00639	0.0163404	0.111794	0.244788
K00640	0.41369	0.538436	-0.025948
K00641	0.978851	0.996542	0.0293087
K00643	0.961989	0.988521	-0.128232
K00645	0.000816988	0.0346241	0.16618
K00646	0.584924	0.694758	0.0161028
K00647	0.0180494	0.118054	0.328372
K00648	0.00961303	0.0907098	0.110872
K00651	5.39546e-05	0.0150388	0.248821
K00652	0.00845178	0.0865254	0.32177
K00654	0.165779	0.309399	0.0545442
K00655	0.00281123	0.0560243	0.124439
K00656	0.0127471	0.0992878	0.10074
K00657	0.0117909	0.0992715	0.259477
K00658	0.224952	0.384975	-0.088791
K00659	0.165779	0.309399	0.0354914
K00661	0.601895	0.710181	0.0244622
K00662	0.974094	0.996542	0.00147136
K00663	0.0770065	0.252341	0.145257
K00665	0.165779	0.309399	0.0458191
K00666	0.399454	0.524048	0.0806944
K00673	0.015076	0.106904	0.32188
K00674	0.770726	0.844745	0.0344266
K00675	0.0113175	0.097178	0.348166
K00677	0.0106566	0.0937892	0.474369
K00681	0.0596713	0.214881	0.243913
K00682	0.165779	0.309399	0.0484212
K00683	0.984853	0.996542	-0.0452277
K00684	0.110202	0.299451	0.179869
K00685	0.414142	0.538734	0.146845
K00686	0.584924	0.694758	0.0759495
K00687	0.274053	0.445805	0.164766
K00688	0.0794117	0.257407	0.0625255
K00689	0.239945	0.403079	0.0320467
K00690	0.230536	0.391814	0.121224
K00691	0.00172572	0.0468494	0.531295
K00692	0.164395	0.309399	0.181045
K00694	0.115606	0.308354	0.223914
K00696	0.850968	0.908108	-0.117925
K00697	0.881488	0.932848	-0.0304189
K00699	0.165779	0.309399	0.117825
K00700	0.199129	0.351545	0.040655
K00702	0.115542	0.308296	0.182552
K00703	0.716238	0.799904	0.0191239
K00704	0.337012	0.462562	0.031155
K00705	0.0272897	0.146195	0.102089
K00709	0.606556	0.710361	-0.0163764
K00710	0.0860431	0.260248	0.153917
K00712	0.00921754	0.0891708	0.428394
K00713	0.337012	0.462562	0.0279762
K00720	0.776818	0.849239	-0.0320938
K00721	0.429792	0.555304	0.0885924
K00722	0.165779	0.309399	0.0443856
K00737	0.713169	0.797581	-0.050281
K00748	0.144289	0.309399	0.263335
K00750	0.337012	0.462562	0.0530971
K00752	0.858245	0.913721	-0.138745
K00756	0.025002	0.139162	0.176004
K00757	0.00386607	0.0622491	0.311174
K00758	0.762604	0.837904	0.0435844
K00759	5.35304e-06	0.00554193	0.228441
K00760	0.00741859	0.0820802	0.145489
K00761	1.62537e-06	0.00294477	0.213239
K00762	0.00961303	0.0907098	0.133016
K00763	0.0568282	0.208523	0.0861185
K00764	0.0162481	0.1114	0.112057
K00765	0.111074	0.300693	0.0850088
K00766	0.577967	0.69219	0.0594186
K00767	0.00512787	0.0708796	0.182582
K00768	0.18114	0.328568	0.0808202
K00769	0.0158365	0.10972	0.268399
K00771	0.0860431	0.260248	0.13285
K00772	0.0330988	0.160018	0.36112
K00773	0.0554413	0.205831	0.0822342
K00779	0.165779	0.309399	0.18086
K00782	0.00576434	0.0740677	0.316968
K00783	8.40564e-05	0.016921	0.236002
K00784	0.000816988	0.0346241	0.173262
K00785	0.659123	0.755204	0.0854351
K00786	0.0297275	0.151608	0.301506
K00788	0.247481	0.412437	0.0558509
K00789	0.0723256	0.242435	0.0593216
K00790	5.96093e-05	0.0155919	0.131452
K00791	0.0501695	0.196322	0.0808953
K00793	0.0408149	0.180364	0.164015
K00794	0.000873621	0.0356161	0.28683
K00795	0.0130165	0.100257	0.337048
K00796	0.624114	0.725097	0.0415412
K00797	0.0831582	0.260248	0.0775691
K00798	0.0883573	0.264141	0.206747
K00799	0.00499713	0.0699116	0.375523
K00800	0.0453195	0.18687	0.0541784
K00801	0.78477	0.855866	0.0671129
K00803	0.877688	0.930049	9.07749e-05
K00805	0.732043	0.813045	0.0143003
K00806	0.0123596	0.0992878	0.0831482
K00809	0.666868	0.761189	0.10154
K00812	0.0143601	0.105025	0.216767
K00813	0.0257202	0.141745	0.251002
K00817	0.0582434	0.211893	0.0847631
K00818	0.0909335	0.266782	0.132799
K00819	0.296212	0.462562	0.12584
K00820	0.00217092	0.049675	0.0915967
K00821	0.337521	0.462924	0.122068
K00823	0.00518488	0.0711644	0.389368
K00824	0.058315	0.211991	0.288442
K00825	0.337012	0.462562	0.0339761
K00826	0.0135541	0.102426	0.103865
K00830	0.676958	0.769271	0.0576776
K00831	0.0952518	0.273599	0.113724
K00832	0.852497	0.909339	0.021144
K00833	0.213036	0.369035	0.104552
K00835	0.147027	0.309399	0.131827
K00836	0.360158	0.485052	-0.00580635
K00839	0.0217586	0.130084	0.227926
K00840	0.630694	0.731069	0.0811945
K00841	0.00230182	0.0505493	0.483336
K00842	0.339601	0.465301	0.0835637
K00844	0.318573	0.462562	0.182005
K00845	0.0304678	0.153121	0.0793082
K00847	0.00137269	0.0436309	0.127634
K00848	0.111074	0.300693	0.0740952
K00849	0.0217734	0.130084	0.0821958
K00850	0.00361701	0.0602232	0.0903346
K00851	0.00777961	0.0837724	0.31092
K00852	0.0931448	0.270641	0.0816255
K00853	0.393429	0.518113	0.0859239
K00854	0.0280565	0.147337	0.121305
K00855	0.776818	0.849239	-0.00993272
K00856	0.125769	0.309399	0.170286
K00857	0.000214928	0.0221909	0.196808
K00858	0.000435778	0.0279476	0.161759
K00859	0.000886245	0.0356161	0.11883
K00860	0.0505667	0.19702	0.272591
K00863	0.00666551	0.0790842	0.352615
K00864	0.0330526	0.160008	0.0751895
K00865	0.0973962	0.277777	0.0758151
K00867	0.0392099	0.177332	0.238008
K00868	0.0489184	0.194253	0.108539
K00869	0.152067	0.309399	0.17112
K00872	0.00053971	0.0300867	0.258512
K00873	0.218374	0.3768	0.0158441
K00874	2.50076e-05	0.011199	0.223046
K00876	0.0582434	0.211893	0.062421
K00878	0.0831582	0.260248	0.0868414
K00879	0.436629	0.562633	0.046253
K00880	0.017511	0.116321	0.370253
K00881	0.398915	0.523531	0.204077
K00882	0.0657597	0.228417	0.0827094
K00883	0.177943	0.324008	0.127552
K00884	0.0021829	0.049675	0.363849
K00885	0.306279	0.462562	0.149423
K00886	0.636355	0.735748	0.0724947
K00887	0.127774	0.309399	0.229497
K00889	0.165779	0.309399	0.0522702
K00891	0.000474761	0.0284347	0.197377
K00892	0.278568	0.451024	0.101987
K00895	0.084875	0.260248	0.188347
K00897	0.260045	0.42794	0.0627998
K00899	0.226346	0.386962	0.175457
K00901	0.0104248	0.0936164	0.231843
K00903	0.357761	0.48272	-0.140698
K00906	0.0564625	0.207968	0.178291
K00912	0.0331261	0.160043	0.318019
K00917	0.321751	0.462562	0.089467
K00918	0.827729	0.888849	-0.0654183
K00919	0.000294201	0.024917	0.17531
K00925	0.0167395	0.112953	0.07737
K00926	0.108387	0.295848	0.162952
K00927	0.00271039	0.0553302	0.0960908
K00928	0.00160277	0.0465794	0.100147
K00929	0.0407791	0.180364	0.193946
K00930	0.00495482	0.0696211	0.177353
K00931	0.00179773	0.0468494	0.135351
K00932	0.00513479	0.0708796	0.264626
K00933	0.337012	0.462562	0.043042
K00936	0.606556	0.710361	-0.0214709
K00937	0.870303	0.923439	0.0106541
K00938	0.0496441	0.195847	0.269801
K00939	0.00694464	0.0794713	0.17164
K00940	0.00656264	0.0788714	0.245647
K00941	0.00160277	0.0465794	0.159752
K00942	0.128875	0.309399	0.0597625
K00943	0.804475	0.871194	-0.00437826
K00945	0.00239593	0.0519859	0.224137
K00946	0.108364	0.295848	0.168918
K00948	0.006284	0.0772764	0.105917
K00949	0.00108351	0.0383032	0.199631
K00950	0.0628939	0.222083	0.189887
K00951	0.0199674	0.123048	0.058714
K00952	0.169725	0.314009	0.228087
K00954	0.0188365	0.120339	0.0960642
K00955	0.480965	0.605867	-0.127662
K00956	0.644616	0.741943	0.0419468
K00957	0.219087	0.377664	0.161888
K00958	0.57582	0.690317	0.0111909
K00961	0.0253594	0.140504	0.370701
K00962	0.0890417	0.264888	0.0391457
K00963	0.747961	0.826439	0.00365965
K00965	0.00741859	0.0820802	0.145929
K00966	0.181454	0.328568	-0.183683
K00968	0.0696899	0.236222	0.232354
K00969	0.000495434	0.0289549	0.127661
K00970	0.614696	0.717347	0.0840588
K00971	0.134343	0.309399	0.0992508
K00972	0.252081	0.417179	-0.12328
K00973	0.41369	0.538436	-0.0249919
K00974	0.0952518	0.273599	0.078537
K00975	0.018292	0.118997	0.0876882
K00977	0.337012	0.462562	0.0509306
K00978	0.0281671	0.147384	0.298787
K00979	0.264209	0.432902	0.19567
K00980	0.612244	0.716004	0.0548332
K00981	1.34987e-06	0.00294477	0.196987
K00982	0.978992	0.996542	0.0242971
K00983	0.126486	0.309399	0.271814
K00984	0.400815	0.525435	0.0706522
K00986	0.195286	0.346533	0.179956
K00989	0.279701	0.452353	0.0811133
K00990	0.149953	0.309399	0.203934
K00991	0.661898	0.756827	0.0631555
K00992	0.519923	0.644192	-0.0855607
K00995	0.000117595	0.0184054	0.192368
K00996	0.843958	0.902488	0.049701
K00997	0.0540824	0.203286	0.122259
K00998	0.0502327	0.196458	0.221061
K01000	0.00179773	0.0468494	0.107499
K01002	0.00745192	0.0823233	0.360222
K01004	0.692971	0.781871	-0.06348
K01006	0.328972	0.462562	-0.051271
K01007	0.873693	0.926357	0.0416947
K01008	0.0557674	0.206408	0.177307
K01011	0.633428	0.733299	0.0464493
K01012	0.313467	0.462562	0.0636731
K01014	0.165779	0.309399	0.0894784
K01015	0.165779	0.309399	0.0482016
K01023	0.0806008	0.260248	0.287822
K01025	0.165779	0.309399	0.0841661
K01026	0.235495	0.397538	0.144689
K01027	0.606556	0.710361	0.030403
K01028	0.069575	0.235943	0.255421
K01029	0.0903711	0.266782	0.227884
K01031	0.978536	0.996542	-0.0217442
K01032	0.776818	0.849239	-0.00635182
K01034	0.0384386	0.174649	0.294334
K01035	0.0959401	0.274922	0.241403
K01039	0.811657	0.876744	-0.0414088
K01040	0.367308	0.491691	0.185271
K01042	0.254617	0.420992	0.122159
K01044	0.165779	0.309399	0.0619761
K01045	0.165779	0.309399	0.0634538
K01046	0.0861339	0.260414	0.196869
K01047	0.165779	0.309399	0.0559486
K01048	0.205811	0.360337	0.155694
K01051	0.196893	0.348701	0.186398
K01053	0.291116	0.462562	0.0950063
K01054	0.165779	0.309399	0.0428802
K01055	0.162882	0.309399	0.144666
K01056	0.0109107	0.09538	0.0816272
K01057	0.173109	0.318244	0.172094
K01058	0.000381453	0.0268954	0.457077
K01060	0.0340213	0.163172	0.261782
K01061	0.203662	0.35737	0.1184
K01064	0.0860431	0.260248	0.188907
K01066	1.70503e-05	0.011199	0.562333
K01067	0.165779	0.309399	0.0669608
K01068	0.337012	0.462562	0.0423174
K01069	0.307153	0.462562	0.197177
K01070	0.00186678	0.0468494	0.484388
K01071	0.0763156	0.251559	0.332983
K01075	0.606556	0.710361	-0.0385875
K01077	1	1	0.0213204
K01079	0.237303	0.399659	0.083243
K01081	0.037772	0.172268	0.136631
K01082	0.0628801	0.222083	0.200514
K01083	0.931667	0.969249	-0.0347956
K01085	0.0119091	0.0992878	0.465975
K01086	0.337012	0.462562	0.016797
K01087	0.392621	0.517751	0.0854796
K01089	0.0124367	0.0992878	0.345017
K01090	0.353665	0.478927	-0.0604488
K01091	0.0501695	0.196322	0.127813
K01092	0.724126	0.807469	0.0231646
K01093	0.201151	0.354079	0.0220385
K01095	0.260059	0.42794	0.128848
K01096	0.000333286	0.0256949	0.515243
K01097	0.165779	0.309399	0.0710196
K01101	0.0966647	0.27663	0.288394
K01104	0.195432	0.346537	0.0479261
K01112	0.165779	0.309399	0.0569401
K01113	0.0902502	0.266782	-0.212982
K01114	0.00841571	0.0865254	0.367085
K01115	0.165779	0.309399	0.0322922
K01116	0.337012	0.462562	0.0266471
K01118	0.0557674	0.206408	0.140976
K01119	0.739989	0.819483	-0.0129309
K01121	0.323763	0.462562	-0.0644296
K01126	0.00694464	0.0794713	0.0871484
K01127	0.165779	0.309399	0.0452182
K01129	0.274479	0.446062	0.0472233
K01130	0.00796679	0.0849049	0.365132
K01131	0.165779	0.309399	0.0715939
K01133	0.447281	0.572998	-0.113794
K01134	0.0860431	0.260248	0.124186
K01136	0.165779	0.309399	0.0391286
K01138	0.0064411	0.0783199	0.518413
K01139	0.0494713	0.195496	0.168916
K01141	0.168573	0.312284	0.145823
K01142	0.210524	0.366219	0.0550564
K01144	0.0453044	0.18687	0.408976
K01146	0.123243	0.309399	0.177395
K01147	0.327311	0.462562	0.105241
K01150	0.0208851	0.126762	0.292392
K01151	0.0163801	0.111794	0.196204
K01153	0.013974	0.103866	-0.0719282
K01154	2.77692e-05	0.011199	-0.124422
K01155	0.500936	0.625587	0.0717311
K01156	0.829026	0.889409	-0.00218061
K01158	0.337012	0.462562	0.0370038
K01159	0.160277	0.309399	0.0945752
K01160	0.00288355	0.0560243	0.545071
K01163	0.0821994	0.260248	0.136716
K01164	0.165779	0.309399	0.0640116
K01166	0.482622	0.607532	0.0769048
K01167	0.337012	0.462562	0.0361684
K01169	0.126962	0.309399	0.213952
K01173	0.754292	0.831588	0.00752957
K01174	0.0303746	0.153121	0.297375
K01175	0.0784739	0.254908	0.166257
K01176	0.603575	0.710361	0.0117541
K01178	0.148203	0.309399	-0.147625
K01179	0.0489687	0.194321	0.23935
K01181	0.227201	0.388031	0.107478
K01182	0.0419438	0.183248	0.141782
K01183	0.487578	0.61207	0.0710127
K01184	0.148203	0.309399	-0.132375
K01185	0.599878	0.708262	-0.0452295
K01186	0.313467	0.462562	-0.0624978
K01187	0.151811	0.309399	0.0878381
K01188	0.606556	0.710361	0.0456276
K01190	0.962195	0.988521	-0.00629314
K01191	0.337532	0.462924	0.0658656
K01192	0.0674527	0.230996	0.259162
K01193	0.113493	0.304285	0.0826964
K01194	0.147198	0.309399	0.16892
K01195	0.0194175	0.121498	0.34719
K01196	0.337012	0.462562	0.0388957
K01197	0.157998	0.309399	-0.0538987
K01198	0.0929777	0.270641	0.162649
K01200	0.139986	0.309399	-0.123862
K01201	0.570144	0.685781	0.0591749
K01205	0.137758	0.309399	0.261236
K01206	0.67726	0.769271	0.0245691
K01207	0.978992	0.996542	0.000448769
K01208	0.189817	0.339488	0.041097
K01209	0.0145769	0.105449	0.22248
K01210	0.0490695	0.194321	0.11561
K01212	0.0874745	0.262155	0.159549
K01213	0.337012	0.462562	0.041883
K01215	0.149421	0.309399	0.132178
K01217	0.337012	0.462562	0.0209316
K01218	0.449609	0.575166	0.0751232
K01220	0.0113969	0.0973081	0.39513
K01222	0.154881	0.309399	0.109133
K01223	0.0641964	0.224111	0.075917
K01224	0.0271005	0.146195	0.21873
K01226	0.06597	0.228421	0.126052
K01227	0.961048	0.988521	-0.0269185
K01229	0.165779	0.309399	0.0414167
K01232	0.507751	0.632137	0.0252359
K01233	0.337012	0.462562	0.037518
K01234	0.0735853	0.245748	0.275048
K01235	0.0692516	0.234956	0.298647
K01236	0.974462	0.996542	-0.0297985
K01239	0.00116164	0.039357	0.248513
K01240	0.532472	0.653965	-0.0364062
K01241	0.016429	0.111794	0.318718
K01243	2.63546e-05	0.011199	0.182548
K01246	0.243166	0.407168	0.0614796
K01247	0.0894395	0.265366	0.217708
K01250	0.114546	0.306541	0.187135
K01251	0.919804	0.961185	0.0175078
K01252	0.0162472	0.1114	0.25876
K01255	0.318581	0.462562	0.076361
K01256	0.313467	0.462562	0.0625481
K01258	0.0831582	0.260248	0.0560719
K01259	0.117528	0.309399	0.223117
K01261	0.0474136	0.191169	0.294081
K01262	0.00039976	0.0273308	0.122595
K01263	1	1	0.065991
K01265	0.000539282	0.0300867	0.169673
K01266	0.0460055	0.188044	0.276982
K01267	0.0177613	0.116964	0.159899
K01270	6.58134e-05	0.0164194	0.249387
K01271	0.000324108	0.0256949	0.473123
K01273	0.00338597	0.0597396	0.284717
K01274	0.305037	0.462562	0.149548
K01277	0.606425	0.710361	0.130769
K01278	0.317143	0.462562	0.187031
K01281	0.208665	0.364034	0.1584
K01283	0.398758	0.523451	0.0301472
K01284	0.348317	0.473238	0.0791335
K01286	0.895246	0.941969	0.0120347
K01293	0.606556	0.710361	-0.00477885
K01295	0.496241	0.620678	0.122801
K01296	0.165779	0.309399	0.0373966
K01297	0.0271307	0.146195	0.291572
K01298	0.165779	0.309399	0.0409658
K01299	0.00893732	0.0881821	0.301689
K01303	0.676958	0.769271	0.0645136
K01304	0.370536	0.494708	0.0712871
K01305	0.750489	0.827995	0.0118053
K01307	0.165779	0.309399	0.0398918
K01308	0.636135	0.735611	-0.0536386
K01310	0.165779	0.309399	0.0570747
K01312	0.165779	0.309399	0.0635241
K01316	0.337012	0.462562	0.0363185
K01317	0.615392	0.717347	-0.0670535
K01318	0.967439	0.991799	-0.062347
K01321	0.473111	0.598261	-0.104181
K01322	0.5074	0.632092	-0.0540912
K01328	0.165779	0.309399	0.03098
K01330	0.337012	0.462562	0.0407185
K01331	0.165779	0.309399	0.0568552
K01334	0.318621	0.462562	0.0293816
K01335	0.165779	0.309399	0.0460993
K01336	0.337012	0.462562	0.0483509
K01337	0.337012	0.462562	0.013809
K01338	0.639117	0.737362	0.00640338
K01342	0.563657	0.679557	0.0755844
K01344	0.165779	0.309399	0.033153
K01345	0.165779	0.309399	0.0400081
K01347	0.989144	0.998374	-0.0174499
K01348	0.165779	0.309399	0.0522666
K01350	0.337012	0.462562	0.0344901
K01353	0.165779	0.309399	0.0462054
K01354	0.639117	0.737362	-0.0358003
K01355	0.606556	0.710361	-0.0412962
K01356	0.962195	0.988521	0.0215517
K01358	0.251848	0.41689	0.035383
K01359	0.165779	0.309399	0.0290554
K01361	0.572833	0.68776	0.0178793
K01364	0.606556	0.710361	0.00191729
K01365	0.165779	0.309399	0.0507394
K01367	0.165779	0.309399	0.0418623
K01368	0.165779	0.309399	0.206721
K01369	0.165779	0.309399	0.0792737
K01372	0.00554507	0.0733305	0.338087
K01379	0.165779	0.309399	0.0742871
K01387	0.333998	0.462562	0.0864148
K01390	0.799007	0.866698	0.0146854
K01392	0.395501	0.520181	-0.0472012
K01394	0.0860431	0.260248	0.0996923
K01397	0.337012	0.462562	0.0463814
K01400	0.834567	0.894294	0.026356
K01401	0.316917	0.462562	0.152362
K01403	0.165779	0.309399	0.0599018
K01406	0.333573	0.462562	0.053152
K01407	0.00429207	0.0653988	0.293662
K01409	0.000129249	0.0189573	0.119201
K01413	0.337012	0.462562	0.0295746
K01414	0.29086	0.462562	0.113778
K01419	0.149272	0.309399	0.232824
K01420	0.0194548	0.121542	0.184127
K01421	0.134343	0.309399	0.0683158
K01424	0.00818323	0.0855371	0.13443
K01425	0.0120673	0.0992878	0.28197
K01426	0.301484	0.462562	0.0923741
K01427	0.885078	0.935281	-0.0843163
K01428	0.0659527	0.228421	0.16001
K01429	0.00721465	0.0805248	0.410208
K01430	0.00193688	0.0468494	0.436141
K01431	0.294423	0.462562	0.0266502
K01433	0.91138	0.954193	-0.00254916
K01434	0.588122	0.696994	-0.0536629
K01436	0.460259	0.585792	-0.0948988
K01437	0.288677	0.462562	-0.136965
K01438	0.136637	0.309399	0.205919
K01439	0.0321712	0.158064	0.0928631
K01440	0.337012	0.462562	0.01481
K01442	0.432894	0.558814	0.0286968
K01443	0.0087309	0.0873934	0.122818
K01444	0.895436	0.941969	-0.100314
K01446	0.0507048	0.19724	0.29068
K01447	0.117601	0.309399	-0.204325
K01448	0.601895	0.710181	0.0156677
K01449	0.405289	0.529499	0.0634716
K01451	0.746498	0.825178	-0.0266236
K01455	0.995517	1	-0.0157638
K01460	0.0988434	0.28014	0.12373
K01461	0.323763	0.462562	-0.052166
K01462	0.0367853	0.169582	0.0760809
K01464	0.205369	0.35973	0.128322
K01465	0.0153026	0.107877	0.0628501
K01466	0.0365555	0.169582	0.288588
K01467	0.666303	0.761145	-0.0128285
K01468	0.306469	0.462562	0.115569
K01469	0.621838	0.723581	-0.011716
K01470	0.0307794	0.154046	0.261363
K01473	0.407452	0.532037	0.00876565
K01474	0.70426	0.79067	-0.126303
K01476	0.0115068	0.0976459	0.328551
K01477	0.097806	0.278397	0.169843
K01478	0.0230007	0.13416	0.225365
K01479	0.0064946	0.0786128	0.336848
K01480	0.528181	0.651972	0.0263514
K01481	0.165779	0.309399	0.0882958
K01482	0.043167	0.186824	0.254086
K01483	0.358036	0.482863	0.103515
K01484	0.0608036	0.216676	0.189438
K01485	0.0269189	0.145583	0.315206
K01486	0.233185	0.394835	0.122826
K01487	0.0231793	0.134599	0.264683
K01488	0.0673539	0.230996	0.0942458
K01489	0.0430449	0.186459	0.114215
K01491	0.000474761	0.0284347	0.133107
K01492	0.786084	0.857041	0.0152927
K01493	0.00350468	0.0599166	0.195916
K01494	0.129576	0.309399	0.172046
K01495	0.000891523	0.0356161	0.309973
K01496	0.356986	0.482034	0.104445
K01497	0.0114132	0.0973081	0.48259
K01499	0.0485866	0.193998	-0.321453
K01501	0.0298832	0.151975	0.280439
K01502	0.323763	0.462562	-0.0447659
K01505	0.347793	0.47297	0.040687
K01507	0.911933	0.954198	-0.0148936
K01512	0.0411809	0.181311	0.160534
K01515	0.0870449	0.261423	0.100575
K01517	1	1	0.0213939
K01518	0.361631	0.486223	-0.168232
K01519	0.236864	0.399199	-0.133325
K01520	0.0740473	0.246836	0.116181
K01521	0.124871	0.309399	0.0812072
K01523	0.0641094	0.224111	0.240349
K01524	0.00072235	0.0335569	0.112223
K01525	0.0830507	0.260248	0.199404
K01528	0.165779	0.309399	0.0756038
K01530	0.0860431	0.260248	0.072059
K01531	0.243166	0.407168	-0.0260162
K01533	0.509962	0.634453	0.0637554
K01534	0.878605	0.930438	0.00801568
K01535	0.553165	0.671826	-0.0974509
K01537	0.496491	0.620678	0.0215066
K01539	0.337012	0.462562	0.0571751
K01540	0.337012	0.462562	0.0487285
K01545	0.337012	0.462562	0.0300335
K01546	0.572833	0.68776	0.0354251
K01547	0.120995	0.309399	0.105386
K01548	0.0188636	0.120339	0.218985
K01551	0.413961	0.538691	0.0946392
K01555	0.148203	0.309399	-0.123506
K01556	0.353596	0.478927	0.00232573
K01557	0.165779	0.309399	0.0642845
K01560	0.0397822	0.178649	0.167371
K01561	0.0666896	0.229924	-0.225545
K01565	0.337012	0.462562	0.0801769
K01567	0.486479	0.611113	0.0972563
K01571	0.531788	0.653965	0.0836445
K01572	0.738514	0.818357	0.0652232
K01573	0.00191222	0.0468494	0.589756
K01574	0.260707	0.428771	0.160523
K01575	0.0867686	0.261423	0.237434
K01576	0.737011	0.817184	0.0591784
K01577	0.0653541	0.227593	0.270913
K01578	0.165779	0.309399	0.0564746
K01579	0.0538065	0.203286	0.223826
K01580	0.0266629	0.144414	0.293131
K01581	0.0210186	0.127359	0.374016
K01582	0.00058636	0.0305871	0.477692
K01584	0.819474	0.882447	-0.00307635
K01585	0.000831643	0.0346375	0.394701
K01586	0.0112582	0.0968984	0.104055
K01588	0.000586671	0.0305871	0.159324
K01589	0.243166	0.407168	0.0917404
K01590	0.00984417	0.0913453	0.384822
K01591	0.000170966	0.0214656	0.161186
K01593	0.337012	0.462562	0.0442298
K01595	0.145808	0.309399	0.110893
K01596	0.36489	0.489257	-0.0585549
K01597	0.0659564	0.228421	0.263071
K01598	0.359792	0.484649	0.136198
K01599	0.514565	0.638536	0.11132
K01601	0.659049	0.755204	-0.0442834
K01602	0.165779	0.309399	0.0306798
K01607	0.00558218	0.0734688	0.233299
K01608	0.250742	0.41573	0.138063
K01609	0.40171	0.525866	0.0819531
K01610	0.00112747	0.038724	0.225561
K01611	0.0294035	0.150578	0.210126
K01613	0.00522124	0.071393	0.308369
K01615	0.45992	0.585566	0.162151
K01616	0.62522	0.726117	-0.0790211
K01617	0.337012	0.462562	0.0512114
K01619	0.161161	0.309399	0.0761793
K01620	0.0531077	0.201946	0.124718
K01621	0.116047	0.308733	0.203016
K01623	0.210402	0.366219	0.151582
K01624	0.0019394	0.0468494	0.107093
K01625	0.000246107	0.023613	0.238907
K01626	0.00530628	0.0716101	0.191577
K01627	0.0586244	0.212851	0.28994
K01628	0.0084515	0.0865254	0.228717
K01629	0.0442918	0.18687	0.250364
K01630	0.23374	0.395405	0.218932
K01631	0.000933414	0.0360617	0.403992
K01633	7.99613e-05	0.0165566	0.388335
K01634	0.165779	0.309399	0.0643042
K01635	0.569747	0.685532	0.118231
K01637	0.0581995	0.211893	0.212488
K01638	0.14151	0.309399	0.142285
K01639	0.348128	0.473141	0.143033
K01640	0.00287856	0.0560243	0.315766
K01641	0.172165	0.316699	0.205618
K01643	0.000354873	0.0262425	0.435279
K01644	0.0352615	0.16565	0.168792
K01646	0.00689257	0.0794713	0.404694
K01647	0.298444	0.462562	0.0829434
K01649	0.0211564	0.127767	0.11841
K01652	0.67726	0.769271	0.0322775
K01653	0.0571383	0.209449	0.145931
K01654	0.0945096	0.272873	0.188509
K01657	0.167629	0.311011	0.0620963
K01658	0.157045	0.309399	0.175746
K01659	0.0405293	0.179665	0.243464
K01661	0.376161	0.500099	0.0972835
K01662	0.00992403	0.0913843	0.0848915
K01664	0.00161996	0.0465869	0.400406
K01665	0.00529151	0.0716101	0.336248
K01666	0.288705	0.462562	-0.106097
K01667	0.97851	0.996542	-0.0436896
K01668	0.133671	0.309399	0.153399
K01669	0.827579	0.888849	0.0462696
K01671	0.00859744	0.0872628	0.286043
K01672	0.0860431	0.260248	0.132078
K01673	0.294118	0.462562	0.0556228
K01674	0.0944245	0.272873	0.306955
K01676	0.494266	0.618751	0.0797815
K01677	0.075776	0.250768	0.179454
K01678	0.003248	0.0588061	0.314681
K01679	0.137142	0.309399	0.140205
K01681	0.483211	0.607745	-0.032588
K01682	0.000690871	0.0326166	0.46167
K01684	0.0325252	0.15889	0.288028
K01685	0.0869199	0.261423	0.170565
K01686	0.0173117	0.115918	0.260935
K01687	0.0596875	0.214881	0.0688533
K01689	0.174288	0.319142	0.0793089
K01690	0.0513302	0.198925	0.186939
K01692	0.702664	0.789122	-0.0167028
K01693	0.0327286	0.159184	0.121497
K01695	0.812639	0.877021	0.00538148
K01696	0.355886	0.480818	0.0574965
K01697	0.169894	0.314009	0.149602
K01698	0.0084487	0.0865254	0.218397
K01699	0.277399	0.449533	0.181039
K01703	0.167629	0.311011	0.0721392
K01704	0.037772	0.172268	0.170662
K01706	0.0998519	0.281896	0.335473
K01707	0.0860431	0.260248	0.0844199
K01708	0.118686	0.309399	0.23184
K01709	0.334714	0.462562	0.116317
K01710	0.164372	0.309399	0.0798005
K01711	0.27269	0.444037	0.0903957
K01712	0.14802	0.309399	0.0944503
K01713	0.386888	0.512012	0.0854797
K01714	0.00349046	0.0599166	0.107611
K01715	0.390653	0.515582	0.0635745
K01716	0.00353257	0.0599166	0.305956
K01719	0.0153705	0.108251	0.277551
K01720	0.978226	0.996542	-0.0548238
K01721	1	1	-9.91395e-05
K01724	0.532472	0.653965	-0.0794149
K01725	0.0516448	0.199186	0.203448
K01727	0.211096	0.366912	0.141721
K01728	0.909484	0.95315	0.0269453
K01729	0.836582	0.896056	-0.192854
K01730	0.693536	0.782388	-0.095554
K01731	0.467583	0.592822	-0.11892
K01732	0.323763	0.462562	-0.0665834
K01733	0.00186735	0.0468494	0.137054
K01734	0.103512	0.287741	0.142744
K01735	0.00388251	0.0622491	0.123672
K01736	0.0056798	0.073494	0.133418
K01737	0.00174357	0.0468494	0.399152
K01738	0.283905	0.45722	0.0545328
K01739	0.435768	0.561773	0.0910532
K01740	0.00078425	0.0344452	0.165678
K01744	0.0243985	0.136327	0.125277
K01745	0.146524	0.309399	0.0888543
K01746	0.423922	0.548698	0.0928943
K01749	0.0641964	0.224111	0.117724
K01750	0.316613	0.462562	0.0854713
K01751	0.149494	0.309399	0.132051
K01752	0.0224058	0.132227	0.0657223
K01753	0.172165	0.316699	0.154562
K01754	0.0910749	0.266782	0.0696023
K01755	0.0408663	0.180364	0.080333
K01756	0.00173048	0.0468494	0.0894785
K01758	0.189586	0.339488	0.167096
K01759	0.00285136	0.0560243	0.226631
K01760	3.14674e-05	0.011199	0.479429
K01761	0.744829	0.823962	0.0671433
K01763	0.165779	0.309399	0.0293787
K01766	0.152426	0.309399	0.137423
K01768	0.23568	0.397665	0.138578
K01770	0.101799	0.285578	0.116765
K01771	0.0714939	0.240202	0.202877
K01772	0.272656	0.444037	0.122125
K01775	0.00078425	0.0344452	0.103321
K01776	0.00022489	0.0226358	0.182296
K01777	0.0349453	0.16509	0.210493
K01778	0.0358204	0.16737	0.089517
K01779	0.00523119	0.0713944	0.256669
K01782	0.0431807	0.186824	0.281823
K01783	0.00961303	0.0907098	0.136657
K01784	0.00512787	0.0708796	0.0759766
K01785	0.0243985	0.136327	0.0952664
K01786	0.0121962	0.0992878	0.200717
K01787	0.0466012	0.189304	0.38844
K01788	0.180056	0.326869	0.0937746
K01790	0.631597	0.731881	-0.00625838
K01791	0.167629	0.311011	0.0339949
K01792	0.413557	0.538436	0.0893645
K01796	0.248509	0.413061	0.0622609
K01799	0.247565	0.412437	0.0351555
K01800	0.165779	0.309399	0.0554851
K01801	0.274888	0.446062	0.0599597
K01802	0.107924	0.294809	0.198414
K01803	4.54521e-07	0.00294477	0.218074
K01804	0.0256793	0.141735	0.240763
K01805	0.00690861	0.0794713	0.299289
K01807	0.000395075	0.0273308	0.439867
K01808	0.00792095	0.0847904	0.141678
K01809	0.161161	0.309399	0.0863215
K01810	0.00225347	0.0504075	0.121105
K01811	0.778838	0.850292	0.0165179
K01812	0.00139694	0.0436362	0.306089
K01813	0.834962	0.894585	0.0135107
K01814	0.014848	0.106644	0.154631
K01815	0.0705494	0.238316	0.212683
K01816	0.0981374	0.278903	0.190709
K01817	0.0811706	0.260248	0.220851
K01818	0.126205	0.309399	0.0874682
K01819	0.00176145	0.0468494	0.515122
K01820	0.892087	0.941042	-0.0648392
K01821	0.0119882	0.0992878	0.388669
K01823	0.0793837	0.257407	0.185857
K01825	0.0122546	0.0992878	0.256172
K01826	0.139298	0.309399	0.166716
K01831	0.165779	0.309399	0.0730104
K01834	0.269847	0.440446	0.083436
K01835	0.00225347	0.0504075	0.0941883
K01837	0.165779	0.309399	0.0509681
K01838	0.000144684	0.0198552	0.481464
K01839	0.00694464	0.0794713	0.154183
K01840	0.483211	0.607745	0.0604914
K01841	0.267976	0.438281	0.255868
K01843	0.0862003	0.260506	0.240545
K01844	0.678181	0.769738	-0.0462344
K01845	0.288698	0.462562	0.0600326
K01846	0.372479	0.496753	0.0774689
K01847	0.203489	0.35724	0.104299
K01848	0.00293817	0.0563265	0.495443
K01849	0.0376946	0.172268	0.385209
K01854	0.0706364	0.238316	0.0762584
K01856	0.489851	0.614391	-0.0606458
K01857	0.0452992	0.18687	0.235
K01858	0.0589231	0.213761	0.238987
K01866	0.151811	0.309399	0.0278763
K01867	0.000281425	0.024917	0.112229
K01868	0.0706364	0.238316	0.0702978
K01869	0.00766613	0.0834425	0.0819306
K01870	0.0367853	0.169582	0.0565381
K01872	0.18114	0.328568	0.0419035
K01873	0.014848	0.106644	0.073664
K01874	0.145808	0.309399	0.03995
K01875	0.0296452	0.151295	0.0761933
K01876	0.0211564	0.127767	0.0742634
K01878	0.0343567	0.164129	0.280415
K01879	0.0596875	0.214881	0.150356
K01880	0.234694	0.396833	-0.0126534
K01881	0.00416536	0.0645008	0.0987103
K01883	0.00416536	0.0645008	0.108744
K01884	0.464799	0.590016	0.0276275
K01885	0.716238	0.799904	-0.00319569
K01886	0.0910749	0.266782	0.107994
K01887	0.0430449	0.186459	0.0567414
K01889	0.0673539	0.230996	0.083471
K01890	0.00186735	0.0468494	0.0919902
K01892	0.0102438	0.0926805	0.0932017
K01893	0.006284	0.0772764	0.199191
K01894	0.0891124	0.264888	0.251978
K01895	0.169955	0.314009	0.0801041
K01896	0.0860431	0.260248	0.108397
K01897	0.544445	0.664577	0.031443
K01902	0.179894	0.326822	0.166118
K01903	0.239446	0.40252	0.0945553
K01905	0.92321	0.963951	-0.0587086
K01906	0.033698	0.16205	0.39192
K01907	0.612371	0.716004	0.00749214
K01908	0.225063	0.38504	-0.187388
K01910	2.4897e-05	0.011199	0.609469
K01911	0.00321127	0.0588061	0.256356
K01912	0.484261	0.608433	0.0512306
K01914	0.00387923	0.0622491	0.194494
K01915	0.0296452	0.151295	0.0776698
K01916	0.128875	0.309399	0.0893577
K01918	0.0310411	0.154714	0.183198
K01919	0.770721	0.844745	0.0072373
K01920	0.203662	0.35737	0.144903
K01921	0.0056798	0.073494	0.0879687
K01922	0.109744	0.298595	0.21981
K01923	0.0131452	0.100595	0.126031
K01924	0.0012693	0.0416227	0.100245
K01925	0.013974	0.103866	0.0766823
K01926	0.00431359	0.0653988	0.162333
K01928	0.0177613	0.116964	0.088757
K01929	0.00251845	0.0532105	0.111271
K01933	0.0398121	0.178649	0.0832195
K01934	0.0230539	0.13416	0.105181
K01935	0.000399602	0.0273308	0.348441
K01937	0.0348769	0.164875	0.109234
K01938	0.222377	0.381706	0.0201007
K01939	0.503203	0.627877	0.00346416
K01940	0.0105727	0.0937892	0.117695
K01941	0.976334	0.996542	-0.00955181
K01942	0.337012	0.462562	0.0354688
K01945	0.0087309	0.0873934	0.0801089
K01947	0.165779	0.309399	0.0335789
K01950	0.00495482	0.0696211	0.14236
K01951	0.0162481	0.1114	0.0585277
K01952	0.0812677	0.260248	0.047617
K01953	0.00186735	0.0468494	0.122417
K01955	0.0540824	0.203286	-0.0522786
K01956	0.00961303	0.0907098	0.0975576
K01958	0.544445	0.664577	-0.0163257
K01959	0.728678	0.81167	0.105483
K01960	0.0309455	0.154557	0.346494
K01961	0.0123596	0.0992878	0.127545
K01962	0.000112141	0.0184054	0.174238
K01963	0.000163242	0.0211253	0.170534
K01965	0.247397	0.412437	0.0358726
K01966	0.101565	0.285176	-0.132846
K01968	0.418286	0.543539	0.0304044
K01969	0.697937	0.78503	-0.138117
K01971	0.022729	0.133808	0.367678
K01972	0.544445	0.664577	0.0301759
K01974	0.697679	0.784862	0.0982912
K01975	0.860837	0.915943	-0.0739228
K01989	0.372674	0.49683	0.0539189
K01990	0.0812677	0.260248	0.0458717
K01991	0.45963	0.585299	0.0484569
K01992	0.0167395	0.112953	0.0611132
K01993	0.011682	0.098901	0.386801
K01994	0.960566	0.988521	-0.0193709
K01995	0.211125	0.366912	0.083278
K01996	0.0318734	0.157843	0.18766
K01997	0.516767	0.640664	0.0700673
K01998	0.45086	0.57575	0.0682451
K01999	0.0673539	0.230996	0.111253
K02000	0.0284594	0.148432	0.26556
K02001	0.00987344	0.091383	0.338772
K02002	0.000130794	0.0189573	0.52401
K02003	0.911933	0.954198	-0.0062988
K02004	0.0568282	0.208523	-0.0348932
K02005	0.0408663	0.180364	0.131761
K02006	0.0159118	0.110137	0.192627
K02007	0.0229384	0.13416	0.23268
K02008	0.00842727	0.0865254	0.268787
K02009	0.00154128	0.0454052	0.411664
K02010	0.572833	0.68776	0.0496478
K02011	0.40171	0.525866	0.0390563
K02012	0.115952	0.308596	0.120564
K02013	0.0272897	0.146195	0.0932786
K02014	0.995798	1	-0.0277243
K02015	0.014848	0.106644	0.0778886
K02016	0.134343	0.309399	0.0511404
K02017	0.0014272	0.0438402	0.243654
K02018	0.387765	0.512534	0.113168
K02019	0.062267	0.220444	0.293186
K02020	0.0105727	0.0937892	0.158838
K02021	0.0778216	0.253542	-0.117694
K02022	0.606556	0.710361	-0.00255639
K02024	0.220086	0.378761	0.106921
K02025	0.0464939	0.189186	0.076249
K02026	0.820823	0.883485	0.034489
K02027	0.34496	0.470723	0.0310023
K02028	0.00209111	0.0490429	0.108234
K02029	0.0123596	0.0992878	0.099073
K02030	0.00766613	0.0834425	0.11831
K02031	0.646675	0.743527	0.0463894
K02032	0.17769	0.323628	0.100566
K02033	0.000752718	0.0340008	0.125234
K02034	0.0398121	0.178649	0.0802013
K02035	0.014848	0.106644	0.058147
K02036	0.000495434	0.0289549	0.174561
K02037	0.00313433	0.0582423	0.168695
K02038	2.50076e-05	0.011199	0.218867
K02039	0.0367853	0.169582	0.113232
K02040	0.0870449	0.261423	0.0687245
K02041	0.00143111	0.0438402	0.478471
K02042	0.0048118	0.0692954	0.381453
K02043	0.136319	0.309399	0.137938
K02044	0.0264481	0.143579	0.287018
K02045	0.165232	0.309399	0.161485
K02046	0.0330904	0.160018	0.3227
K02047	0.0155434	0.108834	0.264215
K02048	0.19203	0.342853	0.141742
K02049	0.0514469	0.199058	0.131537
K02050	0.0280565	0.147337	0.121873
K02051	0.214424	0.37097	0.0804009
K02052	0.166625	0.310269	0.135818
K02053	0.405075	0.529315	0.101012
K02054	0.637146	0.736052	0.0464683
K02055	0.804475	0.871194	-0.0471382
K02056	0.199129	0.351545	0.0573729
K02057	0.853744	0.909999	-0.0218699
K02058	0.0758719	0.250768	0.165722
K02062	0.515091	0.63897	0.0549429
K02063	0.345484	0.471155	0.116222
K02064	0.318615	0.462562	0.141832
K02065	0.168573	0.312284	0.219751
K02066	0.0428937	0.186027	0.380921
K02067	0.0206771	0.126134	0.405915
K02068	0.000119367	0.0184054	0.607529
K02069	0.0214334	0.128796	0.318302
K02071	0.000101932	0.0184054	0.161132
K02072	0.00361701	0.0602232	0.144701
K02073	0.0157692	0.10972	0.120835
K02074	0.957633	0.986518	0.044257
K02075	0.164216	0.309399	0.248085
K02076	7.63435e-05	0.0165566	0.585166
K02077	0.454989	0.580716	0.0911799
K02078	0.00104111	0.0371671	0.13097
K02079	0.00631263	0.0772764	0.386095
K02080	0.00353257	0.0599166	0.349521
K02081	0.821717	0.883816	-0.0682485
K02082	0.00871131	0.0873934	0.256552
K02083	0.0683556	0.233557	0.231328
K02085	0.165779	0.309399	0.049627
K02086	0.289346	0.462562	0.122405
K02099	0.687522	0.777419	-0.0794555
K02100	0.0313754	0.155952	0.242857
K02103	0.0326009	0.15899	0.2618
K02106	0.0092217	0.0891708	0.370245
K02107	0.0458004	0.187554	0.398453
K02108	0.000693109	0.0326166	0.14156
K02109	9.02268e-07	0.00294477	0.323329
K02110	0.00191359	0.0468494	0.309504
K02111	0.0831582	0.260248	0.0402202
K02112	0.0514469	0.199058	0.062067
K02113	0.00117305	0.039357	0.17861
K02114	0.0029529	0.0563265	0.172968
K02115	0.000850972	0.03524	0.162868
K02116	0.00225362	0.0504075	0.47032
K02117	0.218374	0.3768	0.088772
K02118	0.00710871	0.0803449	0.197919
K02119	0.186989	0.336506	0.112387
K02120	0.224708	0.384975	0.0920672
K02121	0.00241045	0.0519896	0.298979
K02122	0.00567357	0.073494	0.357183
K02123	0.0258095	0.142021	0.16176
K02124	0.296154	0.462562	0.13054
K02126	0.49504	0.619292	0.0513245
K02127	0.165779	0.309399	0.0551408
K02128	0.337012	0.462562	0.0678114
K02129	0.337012	0.462562	0.0463814
K02131	0.165779	0.309399	0.0317515
K02132	0.240065	0.403094	0.0387942
K02133	0.323763	0.462562	-0.0452356
K02136	0.284225	0.45722	0.0426743
K02137	0.337012	0.462562	0.0576132
K02138	0.337012	0.462562	0.0366243
K02140	0.337012	0.462562	0.0251311
K02152	0.337012	0.462562	0.0540605
K02155	0.337012	0.462562	0.0346483
K02159	0.165779	0.309399	0.148452
K02160	0.00605348	0.0758989	0.161578
K02164	0.165779	0.309399	0.030328
K02167	0.0242698	0.136238	0.298558
K02168	0.596206	0.705191	-0.0280139
K02169	0.237116	0.399529	0.154978
K02170	0.0073415	0.0817264	0.398755
K02171	0.923648	0.963951	0.00870574
K02172	0.117718	0.309399	0.199149
K02173	0.0180411	0.118054	0.394416
K02182	0.0705762	0.238316	0.189506
K02188	0.0387808	0.175653	0.0897559
K02189	0.00819277	0.0855371	0.202904
K02190	0.0014498	0.0441341	0.220762
K02191	0.0343239	0.16408	0.352651
K02192	0.482622	0.607532	0.111855
K02193	0.593785	0.703016	-0.123181
K02194	0.617061	0.718945	0.0872368
K02195	0.183214	0.331028	-0.246074
K02196	0.01281	0.0992878	0.199557
K02197	0.0101988	0.0925041	0.392474
K02198	0.0255784	0.141393	0.261185
K02199	0.0404882	0.179665	0.197096
K02200	0.441484	0.567176	0.0801574
K02203	0.461263	0.586864	-0.0959847
K02204	0.473055	0.598261	0.119704
K02205	0.984853	0.996542	-0.0159319
K02217	0.00139584	0.0436362	0.270869
K02221	0.117718	0.309399	0.177586
K02224	0.000117595	0.0184054	0.24621
K02225	0.337012	0.462562	0.0311686
K02226	0.0278725	0.147225	0.219972
K02227	0.205379	0.35973	0.101924
K02228	0.71065	0.79624	0.00600791
K02229	0.192203	0.343077	-0.178878
K02230	0.467882	0.593098	0.00825637
K02231	0.0197322	0.122431	0.136672
K02232	0.288698	0.462562	-0.0764901
K02233	0.0489184	0.194253	0.131438
K02236	0.211913	0.36784	0.187744
K02237	0.0167395	0.112953	0.0963436
K02238	0.987394	0.99772	-0.0103207
K02239	0.219209	0.377664	0.0511093
K02240	0.690826	0.780453	0.0105156
K02241	0.939973	0.976768	-0.0207103
K02242	0.103401	0.287548	0.192199
K02243	0.178703	0.325109	0.176104
K02244	0.134231	0.309399	0.20713
K02245	0.0322239	0.158111	0.352984
K02246	0.0102135	0.0925216	0.402725
K02248	0.0499994	0.196322	0.330408
K02250	0.0137024	0.103117	0.360606
K02255	0.0592695	0.214549	0.269485
K02256	0.107281	0.293702	0.0897099
K02258	0.553165	0.671826	-0.0402811
K02259	0.434551	0.560654	-0.0861671
K02261	0.284225	0.45722	0.0581888
K02262	0.165779	0.309399	0.0323147
K02263	0.165779	0.309399	0.0453071
K02264	0.165779	0.309399	0.0675467
K02265	0.337012	0.462562	0.0495207
K02267	0.337012	0.462562	0.0388044
K02274	0.865088	0.919251	-0.0388604
K02275	0.0343941	0.164199	-0.220548
K02276	0.77608	0.849239	-0.0738284
K02277	0.0824329	0.260248	-0.1604
K02278	0.0487762	0.194253	0.310434
K02279	0.978831	0.996542	-0.0563425
K02280	0.314613	0.462562	0.0825679
K02281	0.901405	0.946599	-0.0745579
K02282	0.606544	0.710361	0.046165
K02283	0.419757	0.544963	0.0826026
K02284	0.323763	0.462562	-0.0473274
K02286	0.323763	0.462562	-0.0574044
K02288	0.323763	0.462562	-0.0476907
K02291	0.196893	0.348701	0.17763
K02293	0.323763	0.462562	-0.052311
K02297	0.750244	0.827995	-0.0114414
K02298	0.022602	0.133276	0.175404
K02299	0.272042	0.44343	0.12548
K02300	0.697571	0.784862	-0.11328
K02301	0.765102	0.839723	-0.0515288
K02302	0.0047376	0.0690447	0.388771
K02303	0.278339	0.450854	0.132525
K02304	0.0333312	0.160606	0.252852
K02305	0.165779	0.309399	0.0319138
K02313	0.0265408	0.14386	0.100334
K02314	0.565671	0.681646	0.0125719
K02315	0.788211	0.858326	0.0110483
K02316	0.796332	0.864572	0.00124832
K02317	0.00489155	0.0694828	0.30653
K02319	0.641479	0.739196	0.157767
K02334	0.367025	0.49156	-0.0170722
K02335	0.587282	0.696226	0.0284755
K02336	0.0302801	0.153121	0.173456
K02337	0.962195	0.988521	0.00923939
K02338	0.0408663	0.180364	0.0521167
K02339	0.956484	0.985868	-0.0169588
K02340	0.0135541	0.102426	0.0821559
K02341	0.0127471	0.0992878	0.0944616
K02342	0.361429	0.486221	0.0203933
K02343	0.328972	0.462562	-0.02412
K02344	0.0194101	0.121498	0.224218
K02345	0.116341	0.309289	0.298731
K02346	0.120995	0.309399	0.0333906
K02347	0.0412214	0.181379	0.184767
K02348	0.0132	0.100801	0.226908
K02349	0.333998	0.462562	0.0438854
K02351	0.211882	0.36784	-0.137052
K02352	0.140642	0.309399	0.141578
K02355	0.616668	0.718604	0.0157651
K02356	0.0243985	0.136327	0.123545
K02357	0.0188365	0.120339	0.07541
K02358	0.052751	0.20131	0.0540355
K02361	0.392876	0.517857	0.0978006
K02362	0.0215552	0.129207	0.370146
K02363	0.174302	0.319142	0.150576
K02364	0.0307773	0.154046	0.372957
K02371	0.17161	0.316211	0.0837272
K02372	0.000737534	0.0338285	0.268598
K02374	0.165779	0.309399	0.0425982
K02377	0.0491301	0.194454	0.217848
K02379	0.0272631	0.146195	0.274317
K02380	0.358066	0.482863	0.0652797
K02381	0.608868	0.712607	0.078576
K02383	0.337012	0.462562	0.0517386
K02385	0.251506	0.41686	0.109601
K02386	0.258283	0.425601	0.158378
K02387	0.111201	0.300698	0.226161
K02388	0.0230176	0.13416	0.327348
K02389	0.0609037	0.216676	0.261026
K02390	0.0714508	0.240202	0.246762
K02391	0.178735	0.325109	0.133709
K02392	0.182849	0.330464	0.159954
K02393	0.000377474	0.0268954	0.475639
K02394	0.000282552	0.024917	0.537768
K02395	0.104755	0.289866	0.3624
K02396	0.370471	0.494708	0.125039
K02397	0.208665	0.364034	0.182471
K02398	0.360362	0.485236	0.106888
K02399	0.00287856	0.0560243	0.417601
K02400	0.629659	0.730102	0.0629948
K02401	0.150545	0.309399	0.183624
K02402	0.0984834	0.279317	0.11899
K02403	0.00592817	0.0752149	0.23431
K02404	0.277916	0.45027	0.153705
K02405	0.179386	0.326144	0.192223
K02406	0.837248	0.896239	0.0329892
K02407	0.780112	0.851298	0.03442
K02408	0.0386838	0.175653	0.294427
K02409	0.0576917	0.210626	0.215612
K02410	0.021349	0.128395	0.299136
K02411	0.0130595	0.100257	0.353745
K02412	0.105532	0.291459	0.223428
K02413	0.191532	0.342302	0.178398
K02414	0.0637813	0.22362	0.267162
K02415	0.024584	0.137258	0.334368
K02416	0.78674	0.857371	-0.0385216
K02417	0.636942	0.736052	0.0638171
K02418	0.0283255	0.147893	0.355524
K02419	0.0285154	0.148456	0.262557
K02420	0.200667	0.3534	0.157131
K02421	0.3199	0.462562	0.14339
K02422	0.00849149	0.0867952	0.413195
K02423	0.01281	0.0992878	0.195606
K02424	0.944864	0.977594	-0.0312327
K02425	0.0860431	0.260248	0.127431
K02426	0.129209	0.309399	0.195753
K02427	0.0238919	0.136145	0.304998
K02428	0.0112582	0.0968984	0.0956513
K02429	0.0544137	0.203897	0.180697
K02430	0.0102913	0.0928135	0.232237
K02431	0.15242	0.309399	0.188976
K02433	0.0199674	0.123048	0.13495
K02434	0.716238	0.799904	0.0261906
K02435	0.00697444	0.0794713	0.276517
K02436	0.248145	0.412834	0.108139
K02437	0.00318304	0.0585469	0.331321
K02438	0.544445	0.664577	0.0411228
K02439	0.44861	0.574113	-0.0315854
K02440	0.0021163	0.0494736	0.243626
K02441	0.178522	0.324899	0.125287
K02443	0.177639	0.323628	0.17871
K02444	0.00428642	0.0653988	0.393302
K02445	0.105532	0.291459	0.176042
K02446	0.671625	0.765535	0.0481564
K02448	0.165779	0.309399	0.0336277
K02450	0.0344261	0.164244	0.328595
K02451	0.0910659	0.266782	0.20872
K02452	0.284116	0.45722	0.0966696
K02453	0.246761	0.411873	0.0783452
K02454	0.627679	0.728623	0.0489259
K02455	0.0737862	0.246305	0.261538
K02456	0.0527022	0.20131	0.274887
K02457	0.0149069	0.106644	0.335673
K02458	0.157439	0.309399	0.141436
K02459	0.466543	0.591608	0.0405932
K02460	0.00496676	0.0696211	0.375805
K02461	0.0281523	0.147384	0.303421
K02462	0.00602148	0.0758989	0.354116
K02463	0.167092	0.310571	0.138849
K02464	0.347793	0.47297	0.0130157
K02465	0.606556	0.710361	-0.000864928
K02466	0.181244	0.328568	0.103925
K02467	0.129466	0.309399	0.137466
K02468	0.315141	0.462562	0.136335
K02469	0.953802	0.984084	0.00544901
K02470	0.170935	0.315367	0.0418299
K02471	0.683084	0.77409	0.135665
K02472	0.0317761	0.157727	0.270309
K02473	0.000755365	0.0340008	0.565325
K02474	0.176588	0.322595	0.181747
K02475	0.462284	0.587853	0.0671538
K02476	0.713144	0.797581	0.00574578
K02477	0.0157506	0.10972	0.266972
K02478	0.012027	0.0992878	0.343805
K02480	0.320561	0.462562	0.164662
K02481	0.0860431	0.260248	0.141242
K02482	0.0860431	0.260248	0.110365
K02483	0.25009	0.415038	0.139404
K02484	0.419757	0.544963	0.0566955
K02485	0.548349	0.668105	0.1035
K02487	0.0043703	0.0657087	0.338708
K02488	0.408452	0.532767	0.0560855
K02491	0.694977	0.782915	0.0017435
K02492	0.19423	0.345274	0.116925
K02493	0.0408663	0.180364	0.0839006
K02494	0.270185	0.4408	0.0840081
K02495	0.862016	0.916525	-0.00121346
K02496	0.0208851	0.126762	0.297546
K02497	0.216355	0.373672	0.0967762
K02498	0.00794627	0.0848109	0.240429
K02499	0.157137	0.309399	0.118215
K02500	0.0112582	0.0968984	0.149165
K02501	0.0689793	0.234707	0.110259
K02502	0.154034	0.309399	0.15517
K02503	0.00858571	0.0872628	0.148049
K02504	0.058934	0.213761	0.158722
K02505	0.00190057	0.0468494	0.440077
K02506	0.0240716	0.136145	0.307914
K02507	0.0998519	0.281896	0.194382
K02508	0.873452	0.926357	-0.00475246
K02509	0.970084	0.993907	0.00347902
K02510	0.22002	0.378738	0.137266
K02511	0.983069	0.996542	0.00532469
K02517	0.0479784	0.192171	0.258742
K02518	0.139269	0.309399	0.158263
K02519	0.210524	0.366219	-0.0412578
K02520	0.00992403	0.0913843	0.112248
K02521	0.00925299	0.0891708	0.356008
K02523	0.045808	0.187554	0.320407
K02525	0.0598244	0.215053	0.258144
K02526	0.0540534	0.203286	0.233196
K02527	0.123626	0.309399	0.188221
K02528	0.0489184	0.194253	0.0884199
K02529	0.0272897	0.146195	0.0534222
K02530	0.00712872	0.0803449	0.434522
K02531	0.372607	0.49683	0.0234272
K02532	0.182856	0.330464	0.217034
K02533	0.00906522	0.0881821	0.409302
K02535	0.040331	0.179422	0.320252
K02536	0.082532	0.260248	0.243018
K02537	0.337012	0.462562	0.0403462
K02538	0.0121286	0.0992878	0.315352
K02545	0.438365	0.563868	0.0242642
K02547	0.47467	0.599709	-0.0187495
K02548	0.0084529	0.0865254	0.210326
K02549	0.263551	0.432215	0.111458
K02550	0.967439	0.991799	-0.0708414
K02551	0.163456	0.309399	0.13144
K02552	0.286747	0.460869	0.120696
K02553	0.0937418	0.271413	0.198817
K02554	0.708006	0.793769	-0.016459
K02556	0.431989	0.557944	0.114081
K02557	0.563414	0.679557	0.0632949
K02558	0.0532716	0.202443	0.260796
K02560	0.0110708	0.0963147	0.340271
K02562	0.198229	0.350297	0.0278853
K02563	0.0119825	0.0992878	0.115767
K02564	0.145808	0.309399	0.0791287
K02565	0.0195313	0.121705	0.229196
K02566	0.249486	0.414304	0.115587
K02567	0.0966888	0.27663	0.249766
K02568	0.0136748	0.103117	0.36243
K02569	0.910305	0.953735	-0.134558
K02570	0.140908	0.309399	0.133723
K02572	0.0860431	0.260248	0.135954
K02573	0.105257	0.291109	0.297629
K02574	0.00141567	0.0438402	0.484117
K02575	0.423646	0.548698	0.0775491
K02584	0.0423403	0.183847	0.24027
K02585	0.874663	0.927251	-0.0673806
K02586	0.414443	0.538933	-0.181501
K02587	0.96716	0.991799	0.0407412
K02588	0.312574	0.462562	0.145578
K02589	0.584924	0.694758	0.0473324
K02590	0.337012	0.462562	0.0389638
K02591	0.679379	0.770978	-0.103097
K02592	0.713169	0.797581	-0.019467
K02593	1	1	0.00476345
K02594	0.896047	0.942339	-0.143762
K02595	0.984853	0.996542	-0.0174004
K02596	0.967439	0.991799	-0.0319109
K02597	0.984853	0.996542	-0.00161877
K02598	0.514547	0.638536	0.0985964
K02599	0.165779	0.309399	0.116069
K02600	0.00100024	0.0371671	0.123428
K02601	0.191785	0.342584	0.129568
K02609	0.85278	0.909339	-0.0445165
K02610	0.274888	0.446062	0.0462001
K02611	0.865616	0.919616	-0.0381566
K02612	0.0699328	0.236824	0.13733
K02613	0.414065	0.53873	0.0809083
K02614	0.0496441	0.195847	0.247109
K02615	0.0404882	0.179665	0.184437
K02616	0.66362	0.758318	0.00281363
K02617	0.0018504	0.0468494	0.434741
K02618	0.882033	0.933152	-0.00179843
K02619	0.00888866	0.0880002	0.235343
K02621	0.0280565	0.147337	0.131677
K02622	0.0188365	0.120339	0.171281
K02624	1	1	0.0172706
K02626	0.0454766	0.18687	0.221129
K02635	0.323763	0.462562	-0.0797853
K02637	0.532472	0.653965	-0.0986126
K02638	0.337012	0.462562	0.0212359
K02647	0.125694	0.309399	0.143255
K02650	0.0139067	0.103866	0.361132
K02651	0.859731	0.915034	0.02031
K02652	0.796332	0.864572	0.00601175
K02653	0.209187	0.364689	0.0718429
K02654	0.334248	0.462562	0.0533897
K02655	0.0454766	0.18687	0.20634
K02656	0.0860431	0.260248	0.178539
K02657	0.165779	0.309399	0.115706
K02658	0.320561	0.462562	0.100066
K02659	0.165779	0.309399	0.0979834
K02660	0.731526	0.813045	-0.0390309
K02662	0.554514	0.673013	0.0601561
K02663	0.682653	0.773909	0.0167036
K02664	0.210954	0.366879	-0.195666
K02665	0.584924	0.694758	0.0591189
K02666	0.456662	0.582441	0.224399
K02667	0.0860431	0.260248	0.179996
K02668	0.659123	0.755204	0.0749109
K02669	0.0476934	0.191169	0.134445
K02670	0.437093	0.562731	0.0487658
K02671	0.0241562	0.136145	0.211842
K02672	0.165779	0.309399	0.134036
K02673	0.165779	0.309399	0.107835
K02674	0.636609	0.735923	0.172719
K02676	0.165779	0.309399	0.131142
K02679	0.00970058	0.0907098	0.309863
K02680	0.000894457	0.0356161	0.398859
K02681	0.0124579	0.0992878	0.354058
K02682	0.0437809	0.18687	0.209719
K02686	0.0631283	0.222083	0.150104
K02687	0.00349046	0.0599166	0.146145
K02688	0.000775904	0.0344452	0.427467
K02689	0.54251	0.66322	-0.163717
K02690	0.51063	0.635056	-0.0584132
K02691	0.154486	0.309399	-0.112522
K02692	0.337012	0.462562	0.0234898
K02699	0.337012	0.462562	0.0169374
K02703	0.323763	0.462562	-0.0678582
K02704	0.477992	0.603065	-0.0187901
K02705	0.208405	0.363755	-0.137033
K02706	0.0419526	0.183248	-0.289669
K02707	0.984853	0.996542	-0.0583545
K02709	0.984853	0.996542	-0.0727893
K02724	0.0399131	0.17866	-0.215528
K02736	0.165779	0.309399	0.0536366
K02741	0.165779	0.309399	0.0526486
K02742	0.153448	0.309399	0.127331
K02744	0.000411297	0.0274998	0.418307
K02745	0.0371709	0.170971	0.224668
K02746	0.0198686	0.122961	0.25626
K02747	0.137678	0.309399	0.168141
K02749	0.220928	0.379804	0.136526
K02750	0.220928	0.379804	0.136526
K02752	0.120541	0.309399	0.221684
K02753	0.120541	0.309399	0.221684
K02755	0.0230539	0.13416	0.0761692
K02756	0.0626636	0.221631	0.054799
K02757	0.0243985	0.136327	0.0745898
K02759	0.0122017	0.0992878	0.155935
K02760	0.0464939	0.189186	0.0991257
K02761	0.483211	0.607745	0.0132014
K02768	0.34496	0.470723	0.0445902
K02769	0.222377	0.381706	0.0590253
K02770	0.139986	0.309399	0.0674708
K02771	0.450497	0.575591	0.0508681
K02773	0.0101203	0.0923971	0.356719
K02774	0.00539798	0.0722737	0.373957
K02775	0.00116013	0.039357	0.330165
K02777	0.0453195	0.18687	0.117464
K02778	0.62127	0.723152	0.0861226
K02779	0.635881	0.735552	0.0884053
K02781	0.00425281	0.0653988	0.457243
K02782	0.0309102	0.154487	0.28753
K02783	0.00967417	0.0907098	0.315796
K02784	0.0309677	0.154561	0.350323
K02786	0.0763855	0.251621	0.229782
K02787	0.0561565	0.207318	0.256268
K02788	0.0561565	0.207318	0.256268
K02790	0.819493	0.882447	0.061008
K02791	0.819493	0.882447	0.061008
K02793	3.49851e-05	0.0112289	0.312754
K02794	0.000460958	0.0284347	0.284218
K02795	0.00361701	0.0602232	0.219975
K02796	0.000479639	0.0284913	0.277891
K02798	0.00416536	0.0645008	0.238751
K02799	0.0367853	0.169582	0.170246
K02800	0.0367853	0.169582	0.170246
K02802	0.374679	0.498677	0.13907
K02803	0.0272897	0.146195	0.0898
K02804	0.0582434	0.211893	0.0729607
K02805	0.856744	0.912554	-0.00893427
K02806	0.157217	0.309399	0.220612
K02808	0.167629	0.311011	0.090382
K02809	0.684992	0.775525	0.0252232
K02810	0.684992	0.775525	0.0252232
K02812	0.102456	0.285578	0.197464
K02813	0.00882842	0.087884	0.400542
K02814	0.177184	0.323357	0.137399
K02815	0.822047	0.883884	0.0495578
K02817	0.68281	0.773909	0.0479681
K02818	0.194202	0.345274	0.144509
K02819	0.194202	0.345274	0.144509
K02821	0.00148368	0.0444306	0.251286
K02822	2.99874e-05	0.011199	0.413428
K02823	0.00401271	0.0633231	0.197376
K02824	0.251848	0.41689	0.0556811
K02825	0.226983	0.387776	0.0837951
K02826	0.584341	0.694758	0.0333251
K02827	0.347313	0.47297	0.125192
K02829	0.165779	0.309399	0.0655136
K02834	0.00029569	0.024917	0.278636
K02835	0.438267	0.563842	0.0240355
K02836	0.00336791	0.0597396	0.0874075
K02837	0.000141969	0.0198552	0.16984
K02838	0.0224058	0.132227	0.104337
K02839	0.0469062	0.190294	0.339209
K02840	0.559218	0.677834	0.0616592
K02841	0.0565046	0.207968	0.385406
K02843	0.919602	0.961113	-0.0273558
K02844	0.0278119	0.14708	0.360513
K02846	0.0214707	0.128913	0.316995
K02847	0.97024	0.993907	0.00274913
K02848	0.0273798	0.146221	0.316698
K02849	0.00292789	0.0563265	0.422609
K02850	0.875277	0.927765	-0.000787007
K02851	0.0582434	0.211893	0.152459
K02852	0.001509	0.0448293	0.382684
K02853	0.458027	0.583711	-0.0437333
K02854	0.0499982	0.196322	0.148681
K02855	0.0120922	0.0992878	0.338078
K02856	0.00137886	0.0436357	0.492906
K02858	0.037133	0.170968	0.29322
K02859	0.015076	0.106904	0.390509
K02860	0.000816988	0.0346241	0.166881
K02862	0.102456	0.285578	0.101992
K02863	0.0321712	0.158064	0.101972
K02864	0.210524	0.366219	0.0627058
K02865	0.165779	0.309399	0.0801432
K02867	0.0304678	0.153121	0.126869
K02870	0.165779	0.309399	0.0706468
K02871	0.0850838	0.260248	0.0888548
K02872	0.165779	0.309399	0.0926388
K02873	0.165779	0.309399	0.0424945
K02874	0.76263	0.837904	0.010809
K02876	0.00671789	0.0790842	0.140376
K02878	0.112986	0.303375	0.122411
K02879	0.0358204	0.16737	0.0759677
K02880	0.165779	0.309399	0.0633291
K02881	0.00428979	0.0653988	0.137515
K02882	0.165779	0.309399	0.0925391
K02883	0.337012	0.462562	0.039944
K02884	0.0330526	0.160008	0.140071
K02885	0.337012	0.462562	0.0308328
K02886	0.739989	0.819483	0.0181331
K02887	0.00769001	0.0834425	0.240741
K02888	0.00677354	0.079174	0.210162
K02889	0.165779	0.309399	0.129145
K02890	0.0125604	0.0992878	0.240596
K02892	0.0200131	0.123224	0.175789
K02893	0.165779	0.309399	0.097349
K02895	0.0505548	0.19702	0.155005
K02897	0.0487132	0.194253	0.153146
K02898	0.165779	0.309399	0.0491944
K02899	0.00387999	0.0622491	0.201766
K02901	0.337012	0.462562	0.0312196
K02902	0.0434279	0.18687	0.212898
K02903	0.337012	0.462562	0.0323266
K02904	0.00435331	0.0657087	0.256142
K02905	0.165779	0.309399	0.0828824
K02906	0.247481	0.412437	0.0707562
K02907	0.000565321	0.0305737	0.385443
K02908	0.165779	0.309399	0.0589315
K02909	0.0188814	0.120346	0.232814
K02910	0.165779	0.309399	0.0845562
K02911	0.0076914	0.0834425	0.29672
K02912	0.165779	0.309399	0.0521172
K02913	0.00187957	0.0468494	0.325987
K02914	0.0274798	0.146323	0.282037
K02915	0.165779	0.309399	0.0534277
K02916	0.0534883	0.202841	0.189537
K02917	0.165779	0.309399	0.0351844
K02918	0.337012	0.462562	0.0370966
K02919	0.019018	0.121004	0.367762
K02920	0.165779	0.309399	0.0728477
K02921	0.165779	0.309399	0.0582456
K02925	0.697679	0.784862	0.15995
K02926	0.0012693	0.0416227	0.160821
K02927	0.940439	0.976857	0.170126
K02929	0.337012	0.462562	0.0434188
K02931	0.0931448	0.270641	0.091568
K02932	0.165779	0.309399	0.103468
K02933	0.0689793	0.234707	0.0703559
K02934	0.165779	0.309399	0.0694497
K02935	0.191785	0.342584	0.0806871
K02939	0.013974	0.103866	0.13621
K02941	0.337012	0.462562	0.0167443
K02942	0.165779	0.309399	0.0700182
K02945	0.006284	0.0772764	0.103414
K02946	0.384829	0.509793	-0.0793579
K02947	0.165779	0.309399	0.0958978
K02948	0.0505598	0.19702	0.16492
K02950	0.279165	0.451587	0.059346
K02952	0.387701	0.512534	0.0905524
K02954	0.00427553	0.0653988	0.268651
K02956	0.00985758	0.0913528	0.173914
K02958	0.165779	0.309399	0.0674326
K02959	0.00414047	0.0645008	0.287582
K02960	0.165779	0.309399	0.0484017
K02961	0.296553	0.462562	0.0728119
K02962	0.165779	0.309399	0.057427
K02963	0.0564546	0.207968	0.128711
K02964	0.165779	0.309399	0.0688488
K02965	0.0559449	0.206959	0.224848
K02966	0.165779	0.309399	0.0559202
K02967	0.661898	0.756827	-0.00549602
K02968	0.067545	0.231005	0.129167
K02970	0.0307007	0.154017	0.265398
K02971	0.165779	0.309399	0.0491825
K02972	0.0860431	0.260248	0.134945
K02976	0.165779	0.309399	0.0642587
K02977	0.0454766	0.18687	0.268376
K02979	0.165779	0.309399	0.0748007
K02981	0.165779	0.309399	0.1036
K02982	0.361429	0.486221	0.0207937
K02985	0.165779	0.309399	0.0608135
K02986	0.00549021	0.072871	0.139318
K02988	0.0434965	0.18687	0.179835
K02989	0.337012	0.462562	0.0489482
K02990	0.609262	0.712839	0.0354062
K02992	0.0910749	0.266782	0.116688
K02993	0.165779	0.309399	0.102772
K02994	0.0304678	0.153121	0.116204
K02995	0.165779	0.309399	0.0872672
K02996	0.120995	0.309399	0.0781759
K02997	0.165779	0.309399	0.0674918
K02998	0.0860431	0.260248	0.105967
K03006	0.15743	0.309399	0.0830964
K03029	0.337012	0.462562	0.0303733
K03037	0.165779	0.309399	0.0510518
K03040	0.288698	0.462562	0.0146415
K03042	0.553165	0.671826	-0.0350163
K03043	0.739989	0.819483	0.0372885
K03046	0.551477	0.671238	0.0147473
K03048	0.332714	0.462562	0.142753
K03060	0.000435778	0.0279476	0.154518
K03068	0.563657	0.679557	0.166466
K03070	0.911933	0.954198	0.00269635
K03071	0.00200166	0.0477173	0.585966
K03072	0.0812677	0.260248	0.114169
K03073	0.00350094	0.0599166	0.220211
K03074	0.213066	0.369035	0.120588
K03075	0.0457569	0.187554	0.146903
K03076	0.142874	0.309399	0.0475656
K03077	0.139291	0.309399	0.196553
K03078	0.140424	0.309399	0.188893
K03079	0.0780049	0.253954	0.218668
K03080	0.0351806	0.165554	0.100471
K03081	0.000289763	0.024917	0.501261
K03082	0.000154604	0.0207485	0.552607
K03083	0.337012	0.462562	0.0798446
K03084	0.165779	0.309399	0.048987
K03086	0.509962	0.634453	0.0190249
K03087	0.53899	0.659919	0.105157
K03088	0.978992	0.996542	0.00504689
K03089	0.0276426	0.146759	0.328075
K03090	0.272566	0.444037	0.151952
K03091	0.108696	0.296358	0.0634307
K03092	0.0673539	0.230996	0.114287
K03093	0.116641	0.309399	0.262195
K03095	0.0533318	0.202566	0.306135
K03098	0.32191	0.462562	0.128474
K03100	0.006284	0.0772764	0.122018
K03101	0.00388251	0.0622491	0.116684
K03106	1	1	0.00834707
K03110	0.0019394	0.0468494	0.0830813
K03111	0.0339544	0.162959	-0.0624022
K03112	0.63845	0.737093	0.0888001
K03113	0.00958013	0.0907098	0.442984
K03116	0.0708025	0.238765	0.20624
K03117	0.730435	0.812879	-0.0101572
K03118	0.110729	0.30032	0.13895
K03119	0.0781778	0.254174	0.109611
K03121	0.337012	0.462562	0.0446138
K03131	0.337012	0.462562	0.0466527
K03142	0.337012	0.462562	0.0350257
K03146	0.0890116	0.264888	0.220709
K03147	0.0501695	0.196322	0.151975
K03148	0.0720119	0.241607	0.230131
K03149	0.00359793	0.0602232	0.307208
K03150	0.0398121	0.178649	0.096381
K03151	0.0290329	0.149539	0.128835
K03152	0.0153026	0.107877	0.146484
K03153	0.375665	0.499622	0.125318
K03154	0.000733382	0.0338285	0.398502
K03164	0.337012	0.462562	0.0396247
K03168	0.489827	0.614391	-0.0100836
K03169	0.274479	0.446062	-0.0138046
K03177	0.00530628	0.0716101	0.0798563
K03179	0.0648038	0.225894	0.250079
K03181	0.00695578	0.0794713	0.38828
K03182	0.193077	0.344298	0.220585
K03183	0.0180903	0.118215	0.22229
K03184	0.00311908	0.0582423	0.368022
K03185	0.409101	0.533517	0.0914286
K03186	0.00586178	0.0746578	0.357382
K03187	0.0199127	0.123024	0.349068
K03188	0.136278	0.309399	0.19364
[truncated: 5,249 more rows]

## Sheet: Table S4
Table S4 KEGG enrichment analysis of gut microbiome functions in diabetic and healthy dogs
Pathway	Up	Down	DEG	Total	P.value	adj.P.value	GeneRatio	BgRatio	RichFactor
Two-component system	73	1	74	498	4.22754e-25	4.22754e-25	74/490	498/13073	0.148594
ABC transporters	66	0	66	514	6.251e-19	6.251e-19	66/490	514/13073	0.128405
Phosphotransferase system (PTS)	25	0	25	71	2.4357e-18	2.4357e-18	25/490	71/13073	0.352113
Bacterial secretion system	21	0	21	74	1.75978e-13	1.75978e-13	21/490	74/13073	0.283784
Galactose metabolism	14	0	14	78	1.01473e-06	1.01473e-06	14/490	78/13073	0.179487
Flagellar assembly	11	0	11	55	4.92045e-06	4.92045e-06	11/490	55/13073	0.2
Lipopolysaccharide biosynthesis	9	0	9	38	8.3767e-06	8.3767e-06	9/490	38/13073	0.236842
Biotin metabolism	7	0	7	23	1.44728e-05	1.44728e-05	7/490	23/13073	0.304348
Ubiquinone and other terpenoid-quinone biosynthesis	10	0	10	59	6.01165e-05	6.01165e-05	10/490	59/13073	0.169492
Other carbon fixation pathways	14	0	14	112	7.424e-05	7.424e-05	14/490	112/13073	0.125
Sulfur relay system	7	0	7	29	7.57816e-05	7.57816e-05	7/490	29/13073	0.241379
Cationic antimicrobial peptide (CAMP) resistance	9	0	9	54	0.000160384	0.000160384	9/490	54/13073	0.166667
Propanoate metabolism	12	0	12	95	0.00021705	0.00021705	12/490	95/13073	0.126316
Folate biosynthesis	11	0	11	82	0.000231331	0.000231331	11/490	82/13073	0.134146
Bacterial chemotaxis	5	1	6	26	0.000326396	0.000326396	6/490	26/13073	0.230769
Biofilm formation - Escherichia coli	9	0	9	61	0.00041466	0.00041466	9/490	61/13073	0.147541
Citrate cycle (TCA cycle)	9	0	9	62	0.000469276	0.000469276	9/490	62/13073	0.145161
Sulfur metabolism	12	0	12	109	0.000775481	0.000775481	12/490	109/13073	0.110092
Fructose and mannose metabolism	11	0	11	111	0.00295873	0.00295873	11/490	111/13073	0.0990991
Pentose phosphate pathway	9	0	9	85	0.00446463	0.00446463	9/490	85/13073	0.105882
Phosphonate and phosphinate metabolism	6	0	6	43	0.00504745	0.00504745	6/490	43/13073	0.139535
Amino sugar and nucleotide sugar metabolism Category changed!	12	1	13	156	0.00584467	0.00584467	13/490	156/13073	0.0833333
Biofilm formation - Pseudomonas aeruginosa	9	0	9	90	0.0065021	0.0065021	9/490	90/13073	0.1
Histidine metabolism	6	0	6	47	0.00784147	0.00784147	6/490	47/13073	0.12766
Pentose and glucuronate interconversions	8	0	8	85	0.0141952	0.0141952	8/490	85/13073	0.0941176
Purine metabolism	15	0	15	218	0.0173976	0.0173976	15/490	218/13073	0.0688073
Arginine and proline metabolism	9	0	9	107	0.0189806	0.0189806	9/490	107/13073	0.0841121
Pyruvate metabolism	10	0	10	126	0.0200102	0.0200102	10/490	126/13073	0.0793651
Geraniol degradation	3	0	3	16	0.0203665	0.0203665	3/490	16/13073	0.1875
Pyrimidine metabolism	9	0	9	110	0.0223055	0.0223055	9/490	110/13073	0.0818182
Butanoate metabolism	9	0	9	110	0.0223055	0.0223055	9/490	110/13073	0.0818182
Glycerophospholipid metabolism	9	0	9	114	0.0273615	0.0273615	9/490	114/13073	0.0789474
Drug metabolism - other enzymes	4	0	4	32	0.0305644	0.0305644	4/490	32/13073	0.125
Methane metabolism	12	1	13	195	0.0321184	0.0321184	13/490	195/13073	0.0666667
Glyoxylate and dicarboxylate metabolism	8	0	8	101	0.0357364	0.0357364	8/490	101/13073	0.0792079
Quorum sensing	17	0	17	282	0.0369225	0.0369225	17/490	282/13073	0.0602837
Ribosome	10	0	10	143	0.0426606	0.0426606	10/490	143/13073	0.0699301
Alanine, aspartate and glutamate metabolism	6	0	6	70	0.0469348	0.0469348	6/490	70/13073	0.0857143
Nitrotoluene degradation	3	0	3	22	0.0474956	0.0474956	3/490	22/13073	0.136364
Taurine and hypotaurine metabolism	3	0	3	25	0.065375	0.065375	3/490	25/13073	0.12
Arginine biosynthesis	5	0	5	60	0.0736581	0.0736581	5/490	60/13073	0.0833333
Terpenoid backbone biosynthesis	5	0	5	63	0.0867471	0.0867471	5/490	63/13073	0.0793651
Biofilm formation - Vibrio cholerae	6	1	7	106	0.103029	0.103029	7/490	106/13073	0.0660377
Atrazine degradation	2	0	2	16	0.11911	0.11911	2/490	16/13073	0.125
Oxidative phosphorylation	12	0	12	219	0.121546	0.121546	12/490	219/13073	0.0547945
Riboflavin metabolism	4	0	4	54	0.143394	0.143394	4/490	54/13073	0.0740741
Biosynthesis of various nucleotide sugars Category changed!	5	1	6	97	0.156423	0.156423	6/490	97/13073	0.0618557
Fatty acid biosynthesis	3	0	3	39	0.1788	0.1788	3/490	39/13073	0.0769231
Biosynthesis of unsaturated fatty acids	1	0	1	6	0.204877	0.204877	1/490	6/13073	0.166667
Nitrogen metabolism	4	0	4	65	0.226259	0.226259	4/490	65/13073	0.0615385
Vitamin B6 metabolism	2	0	2	24	0.226552	0.226552	2/490	24/13073	0.0833333
Mbeta-Alanine metabolism	3	0	3	44	0.22745	0.22745	3/490	44/13073	0.0681818
Styrene degradation	2	0	2	25	0.240568	0.240568	2/490	25/13073	0.08
Valine, leucine and isoleucine degradation	4	0	4	70	0.267308	0.267308	4/490	70/13073	0.0571429
Bacterial invasion of epithelial cells	4	0	4	76	0.318091	0.318091	4/490	76/13073	0.0526316
Ether lipid metabolism	2	0	2	31	0.324725	0.324725	2/490	31/13073	0.0645161
Phenylpropanoid biosynthesis	2	0	2	32	0.338588	0.338588	2/490	32/13073	0.0625
Glycine, serine and threonine metabolism	5	0	5	103	0.343268	0.343268	5/490	103/13073	0.0485437
Selenocompound metabolism	2	0	2	33	0.352363	0.352363	2/490	33/13073	0.0606061
Tryptophan metabolism	4	0	4	80	0.352381	0.352381	4/490	80/13073	0.05
Glutathione metabolism	3	0	3	57	0.360943	0.360943	3/490	57/13073	0.0526316
Aminobenzoate degradation	4	0	4	81	0.360966	0.360966	4/490	81/13073	0.0493827
Glycolysis / Gluconeogenesis	5	0	5	106	0.365724	0.365724	5/490	106/13073	0.0471698
Xylene degradation	2	0	2	34	0.366036	0.366036	2/490	34/13073	0.0588235
Limonene degradation	1	0	1	12	0.367848	0.367848	1/490	12/13073	0.0833333
Fatty acid degradation	3	0	3	58	0.371246	0.371246	3/490	58/13073	0.0517241
Lipoic acid metabolism	1	0	1	13	0.391564	0.391564	1/490	13/13073	0.0769231
Cyanoamino acid metabolism	2	0	2	36	0.393033	0.393033	2/490	36/13073	0.0555556
Biosynthesis of siderophore group nonribosomal peptides	2	0	2	37	0.406336	0.406336	2/490	37/13073	0.0540541
Ascorbate and aldarate metabolism	3	0	3	62	0.412087	0.412087	3/490	62/13073	0.0483871
Proximal tubule bicarbonate reclamation	1	0	1	14	0.414392	0.414392	1/490	14/13073	0.0714286
Porphyrin metabolism	6	0	6	139	0.42168	0.42168	6/490	139/13073	0.0431655
Photosynthesis	2	1	3	63	0.422176	0.422176	3/490	63/13073	0.047619
Glycosaminoglycan degradation	1	0	1	15	0.436365	0.436365	1/490	15/13073	0.0666667
Flavone and flavonol biosynthesis	1	0	1	15	0.436365	0.436365	1/490	15/13073	0.0666667
Lysine degradation	4	0	4	91	0.446008	0.446008	4/490	91/13073	0.043956
Aminoacyl-tRNA biosynthesis	3	0	3	66	0.452067	0.452067	3/490	66/13073	0.0454545
Penicillin and cephalosporin biosynthesis	1	0	1	16	0.457515	0.457515	1/490	16/13073	0.0625
One carbon pool by folate	2	0	2	41	0.45805	0.45805	2/490	41/13073	0.0487805
Cysteine and methionine metabolism	5	0	5	122	0.484191	0.484191	5/490	122/13073	0.0409836
Pantothenate and CoA biosynthesis	2	0	2	44	0.495079	0.495079	2/490	44/13073	0.0454545
Phenylalanine, tyrosine and tryptophan biosynthesis	3	0	3	71	0.50038	0.50038	3/490	71/13073	0.0422535
Non-homologous end-joining	1	0	1	19	0.516331	0.516331	1/490	19/13073	0.0526316
Lysine biosynthesis	2	0	2	48	0.541874	0.541874	2/490	48/13073	0.0416667
Phenylalanine metabolism	3	0	3	76	0.546435	0.546435	3/490	76/13073	0.0394737
Starch and sucrose metabolism	4	0	4	106	0.565677	0.565677	4/490	106/13073	0.0377358
Caprolactam degradation	1	0	1	22	0.568781	0.568781	1/490	22/13073	0.0454545
Vancomycin resistance	1	0	1	22	0.568781	0.568781	1/490	22/13073	0.0454545
D-Amino acid metabolism	2	0	2	53	0.596008	0.596008	2/490	53/13073	0.0377358
Peptidoglycan biosynthesis	2	0	2	53	0.596008	0.596008	2/490	53/13073	0.0377358
Linoleic acid metabolism	1	0	1	25	0.615554	0.615554	1/490	25/13073	0.04
Malpha-Linolenic acid metabolism	1	0	1	25	0.615554	0.615554	1/490	25/13073	0.04
Drug metabolism - cytochrome P450	1	0	1	25	0.615554	0.615554	1/490	25/13073	0.04
Type I diabetes mellitus	1	0	1	25	0.615554	0.615554	1/490	25/13073	0.04
Tropane, piperidine and pyridine alkaloid biosynthesis	1	0	1	26	0.629992	0.629992	1/490	26/13073	0.0384615
Glycerolipid metabolism	3	0	3	90	0.661125	0.661125	3/490	90/13073	0.0333333
Chemical carcinogenesis - DNA adducts	1	0	1	29	0.670137	0.670137	1/490	29/13073	0.0344828
Novobiocin biosynthesis	1	0	1	30	0.682529	0.682529	1/490	30/13073	0.0333333
Dioxin degradation	1	0	1	31	0.694455	0.694455	1/490	31/13073	0.0322581
Metabolism of xenobiotics by cytochrome P	1	0	1	34	0.727619	0.727619	1/490	34/13073	0.0294118
ABAergic synapse	2	0	2	69	0.736637	0.736637	2/490	69/13073	0.0289855
Carbon fixation by Calvin cycle	1	0	1	36	0.747707	0.747707	1/490	36/13073	0.0277778
Thiamine metabolism	1	0	1	36	0.747707	0.747707	1/490	36/13073	0.0277778
Mineral absorption	1	0	1	36	0.747707	0.747707	1/490	36/13073	0.0277778
Homologous recombination	2	0	2	72	0.757812	0.757812	2/490	72/13073	0.0277778
Benzoate degradation	3	0	3	106	0.764685	0.764685	3/490	106/13073	0.0283019
Staphylococcus aureus infection	2	0	2	74	0.771098	0.771098	2/490	74/13073	0.027027
Protein export	1	0	1	39	0.775101	0.775101	1/490	39/13073	0.025641
Inositol phosphate metabolism	2	0	2	76	0.783745	0.783745	2/490	76/13073	0.0263158
Chlorocyclohexane and chlorobenzene degradation	1	0	1	41	0.791693	0.791693	1/490	41/13073	0.0243902
Pertussis	2	0	2	79	0.801565	0.801565	2/490	79/13073	0.0253165
Base excision repair	1	0	1	43	0.807064	0.807064	1/490	43/13073	0.0232558
Arachidonic acid metabolism	1	0	1	45	0.821303	0.821303	1/490	45/13073	0.0222222
Pathogenic Escherichia coli infection	4	0	4	152	0.826576	0.826576	4/490	152/13073	0.0263158
Steroid hormone biosynthesis	1	0	1	46	0.828024	0.828024	1/490	46/13073	0.0217391
Platinum drug resistance	1	0	1	46	0.828024	0.828024	1/490	46/13073	0.0217391
Sphingolipid metabolism	1	0	1	47	0.834492	0.834492	1/490	47/13073	0.0212766
Vibrio cholerae infection	1	0	1	49	0.84671	0.84671	1/490	49/13073	0.0204082
Central carbon metabolism in cancer	1	0	1	49	0.84671	0.84671	1/490	49/13073	0.0204082
Epithelial cell signaling in Helicobacter pylori infection	2	0	2	91	0.86045	0.86045	2/490	91/13073	0.021978
RIG-I-like receptor signaling pathway	1	0	1	53	0.868512	0.868512	1/490	53/13073	0.0188679
Thyroid hormone synthesis	1	0	1	53	0.868512	0.868512	1/490	53/13073	0.0188679
Apoptosis - fly	1	0	1	56	0.882807	0.882807	1/490	56/13073	0.0178571
Longevity regulating pathway - worm	1	0	1	57	0.887218	0.887218	1/490	57/13073	0.0175439
Shigellosis	5	0	5	205	0.887339	0.887339	5/490	205/13073	0.0243902
Nicotinate and nicotinamide metabolism	2	0	2	99	0.890331	0.890331	2/490	99/13073	0.020202
Mitophagy - animal	1	0	1	61	0.903268	0.903268	1/490	61/13073	0.0163934
mRNA surveillance pathway	0	1	1	63	0.910416	0.910416	1/490	63/13073	0.015873
Cardiac muscle contraction	1	0	1	67	0.92317	0.92317	1/490	67/13073	0.0149254
beta-Lactam resistance	1	1	2	112	0.926527	0.926527	2/490	112/13073	0.0178571
Peroxisome	1	0	1	73	0.938985	0.938985	1/490	73/13073	0.0136986
NA degradation	1	0	1	79	0.951549	0.951549	1/490	79/13073	0.0126582
Plant-pathogen interaction	1	0	1	86	0.962981	0.962981	1/490	86/13073	0.0116279
Amoebiasis	1	0	1	87	0.964378	0.964378	1/490	87/13073	0.0114943
Glutamatergic synapse	1	0	1	88	0.965722	0.965722	1/490	88/13073	0.0113636
Thyroid hormone signaling pathway	1	0	1	91	0.969458	0.969458	1/490	91/13073	0.010989
Fluid shear stress and atherosclerosis	1	0	1	99	0.977552	0.977552	1/490	99/13073	0.010101
Lysosome	1	0	1	108	0.984127	0.984127	1/490	108/13073	0.00925926
Diabetic cardiomyopathy	2	0	2	160	0.984413	0.984413	2/490	160/13073	0.0125
Hepatocellular carcinoma	1	0	1	116	0.988338	0.988338	1/490	116/13073	0.00862069
Chemical carcinogenesis - reactive oxygen species	2	0	2	175	0.990562	0.990562	2/490	175/13073	0.0114286
Yersinia infection	1	0	1	122	0.990747	0.990747	1/490	122/13073	0.00819672
Non-alcoholic fatty liver disease	1	0	1	127	0.99237	0.99237	1/490	127/13073	0.00787402
Chemical carcinogenesis - receptor activation	1	0	1	129	0.992937	0.992937	1/490	129/13073	0.00775194
Ubiquitin mediated proteolysis	1	0	1	133	0.993947	0.993947	1/490	133/13073	0.0075188
Parkinson disease	2	0	2	209	0.997039	0.997039	2/490	209/13073	0.00956938
Salmonella infection	2	0	2	217	0.997755	0.997755	2/490	217/13073	0.00921659
Kaposi sarcoma-associated herpesvirus infection	1	0	1	169	0.998495	0.998495	1/490	169/13073	0.00591716
Thermogenesis	1	0	1	188	0.999279	0.999279	1/490	188/13073	0.00531915
Prion disease	1	0	1	209	0.999681	0.999681	1/490	209/13073	0.00478469
Coronavirus disease - COVID-	1	0	1	220	0.999792	0.999792	1/490	220/13073	0.00454545
Huntington disease	1	0	1	229	0.999853	0.999853	1/490	229/13073	0.00436681
MicroRNAs in cancer	1	0	1	245	0.999921	0.999921	1/490	245/13073	0.00408163
Amyotrophic lateral sclerosis	1	0	1	280	0.99998	0.99998	1/490	280/13073	0.00357143
Pathways of neurodegeneration - multiple diseases	2	0	2	368	0.99999	0.99999	2/490	368/13073	0.00543478
Alzheimer disease	1	0	1	300	0.999991	0.999991	1/490	300/13073	0.00333333
Pathways in cancer	1	0	1	417	1	1	1/490	417/13073	0.00239808
